# Supplementary material for: A nomogram model based on the number of examined lymph nodes–related signature to predict prognosis and guide clinical therapy in gastric cancer
Source: Front Immunol. 2022 Nov 2;13:947802. doi: 10.3389/fimmu.2022.947802 (PMC9667298; doi:10.3389/fimmu.2022.947802)
Supplement: Supplementary file 1 [file DataSheet_1.zip]

Archive with 3 entries (3 files):
- data sheet/Table S1.xlsx
- data sheet/Table S6.xlsx
- data sheet/TableS.docx
