# Supplementary material for: A nomogram model based on the number of examined lymph nodes–related signature to predict prognosis and guide clinical therapy in gastric cancer
Source: Front Immunol. 2022 Nov 2;13:947802. doi: 10.3389/fimmu.2022.947802 (PMC9667298; doi:10.3389/fimmu.2022.947802)
Supplement: Supplementary file 1 [file DataSheet_1.zip › data sheet/Table S1.xlsx]

## Sheet: GSE26253
Patients_ID	Subgroup	Sex	Age	Location	Lauren	AJCC.stage	Death (1=yes, 0=no)	OS.m	Recurrence (1=yes, 0=no)	RFS.m	Adjuvant.chemo
SS_002	EP	M	54	distal	diffuse	III	1	25.7	1	23.1	Yes
SS_011	MP	M	68	distal	diffuse	III	1	4.9	1	3	Yes
SS_012	EP	M	50	distal	diffuse	IV	1	49.9	1	41.4	Yes
SS_013	EP	M	64	distal	diffuse	IV	1	19.4	1	15.4	Yes
SS_019	EP	M	72	distal	diffuse	III	1	43.2	1	42.3	Yes
SS_020	MP	M	50	mid	diffuse	III	1	35.8	1	35.1	Yes
SS_022	MP	M	62	distal	diffuse	III	1	26	1	9.2	Yes
SS_025	EP	M	43	cardia	diffuse	IV	1	39.7	1	15.8	Yes
SS_027	EP	F	41	cardia	diffuse	II	1	56.5	1	48.8	Yes
SS_028	EP	F	42	distal	diffuse	I	1	74.1	1	38	Yes
SS_029	EP	F	40	distal	diffuse	III	1	25.9	1	18.5	Yes
SS_038	EP	F	52	cardia	diffuse	IV	1	20.4	1	12	Yes
SS_039	EP	M	48	mid	diffuse	IV	1	18	1	14.1	Yes
SS_044	EP	F	58	cardia	diffuse	IV	1	15.9	1	13	Yes
SS_045	EP	M	60	distal	diffuse	II	1	25.1	1	13.6	Yes
SS_048	MP	M	46	distal	diffuse	I	1	56.1	1	47	Yes
SS_051	EP	F	41	mid	diffuse	I	1	45.5	1	40.1	Yes
SS_053	EP	M	56	mid	diffuse	II	1	69.5	1	45.3	Yes
SS_055	MP	F	49	distal	diffuse	IV	1	56.2	1	36.6	Yes
SS_056	EP	M	36	distal	diffuse	III	1	41.2	1	40.7	Yes
SS_059	EP	F	56	mid	diffuse	III	1	28.9	1	24	Yes
SS_061	MP	F	46	mid	diffuse	II	1	32.4	1	11.8	Yes
SS_064	EP	F	43	mid	diffuse	IV	1	7.1	1	6.8	Yes
SS_065	MP	M	49	distal	diffuse	II	1	42	1	12.4	Yes
SS_070	MP	M	60	distal	diffuse	II	1	38.5	1	32.8	Yes
SS_072	EP	F	49	distal	diffuse	I	1	46.5	1	37.6	Yes
SS_074	MP	F	51	mid	diffuse	II	1	31.3	1	26.1	Yes
SS_077	EP	F	48	mid	diffuse	II	1	9.5	1	7.6	Yes
SS_084	EP	M	37	mid	diffuse	IV	1	10.5	1	7.9	Yes
SS_090	EP	F	35	distal	diffuse	III	1	28.8	1	26.6	Yes
SS_092	EP	M	43	distal	diffuse	III	1	20.3	1	6.2	Yes
SS_111	EP	F	48	distal	diffuse	II	1	47.7	1	23.7	Yes
SS_112	EP	M	39	distal	diffuse	I	1	28.1	1	13.9	Yes
SS_114	EP	M	39	distal	diffuse	III	1	20.7	1	6	Yes
SS_115	EP	M	33	mid	diffuse	II	1	49.9	1	49.4	Yes
SS_120	MP	F	60	mid	diffuse	IV	1	58.8	1	48.6	Yes
SS_124	EP	M	50	mid	diffuse	III	1	29.9	1	27.9	Yes
SS_125	EP	F	28	cardia	diffuse	III	1	38.9	1	20.5	Yes
SS_127	EP	M	43	distal	diffuse	IV	1	7.7	1	6.9	Yes
SS_128	EP	F	41	mid	diffuse	II	1	34.7	1	20.5	Yes
SS_130	EP	F	43	mid	diffuse	II	1	14.7	1	10	Yes
SS_131	EP	M	46	whole	diffuse	IV	1	20.4	1	16.7	Yes
SS_137	EP	F	57	distal	diffuse	IV	1	11.5	1	9.6	Yes
SS_139	EP	M	41	mid	diffuse	III	1	33.1	1	22.2	Yes
SS_140	EP	F	34	mid	diffuse	II	1	34.8	1	20.2	Yes
SS_153	EP	M	70	mid	diffuse	IV	1	8.3	1	7.3	Yes
SS_155	EP	F	57	cardia	diffuse	IV	1	17.3	1	16.1	Yes
SS_156	EP	F	48	mid	diffuse	IV	1	94.7	1	38.1	Yes
SS_168	EP	M	61	distal	diffuse	III	1	57.2	1	39.7	Yes
SS_169	EP	F	57	cardia	diffuse	IV	1	31.4	1	27.3	Yes
SS_181	EP	M	33	mid	diffuse	III	1	36.3	1	16.1	Yes
SS_185	EP	F	46	mid	diffuse	III	1	60.2	1	49.6	Yes
SS_187	EP	M	61	distal	diffuse	III	1	9.8	1	6.2	Yes
SS_189	EP	M	68	distal	diffuse	III	1	19.7	1	12.3	Yes
SS_193	EP	M	54	distal	diffuse	IV	1	34.3	1	25.7	Yes
SS_194	EP	F	48	distal	diffuse	II	1	25.9	1	15.9	Yes
SS_198	EP	M	48	mid	diffuse	III	1	64	1	62.2	Yes
SS_207	EP	M	45	distal	diffuse	IV	1	14.6	1	11	Yes
SS_208	EP	M	40	mid	diffuse	III	1	14.2	1	5.7	Yes
SS_209	EP	M	66	distal	diffuse	II	1	19.4	1	12.4	Yes
SS_212	EP	M	67	mid	diffuse	I	1	14.6	1	12.7	Yes
SS_223	EP	M	47	distal	diffuse	III	1	11.4	1	3.8	Yes
SS_226	EP	M	55	distal	diffuse	III	1	78.3	1	51.5	Yes
SS_228	EP	F	63	distal	diffuse	III	1	13.4	1	9.6	Yes
SS_229	MP	M	53	mid	diffuse	III	1	47.6	1	25	Yes
SS_230	EP	M	47	mid	diffuse	II	1	51.3	1	46.2	Yes
SS_232	EP	F	57	mid	diffuse	III	1	40.2	1	36.8	Yes
SS_234	MP	F	50	distal	diffuse	II	1	19.7	1	16.5	Yes
SS_235	EP	M	40	distal	diffuse	III	1	35.5	1	29.4	Yes
SS_236	EP	F	67	distal	diffuse	II	1	21.2	1	15.6	Yes
SS_239	EP	M	49	distal	diffuse	IV	1	77.9	1	74.6	Yes
SS_252	EP	M	65	mid	diffuse	III	1	25	1	21.3	Yes
SS_254	EP	F	42	cardia	diffuse	III	1	81	1	78.2	Yes
SS_258	EP	M	62	distal	diffuse	IV	1	30.3	1	30.3	Yes
SS_259	EP	F	59	distal	diffuse	IV	1	51.6	1	26	Yes
SS_268	EP	M	25	distal	diffuse	II	1	81.5	1	73.5	Yes
SS_271	EP	F	47	mid	diffuse	II	1	25.2	1	20.3	Yes
SS_275	EP	F	45	distal	diffuse	II	1	17.9	1	14.2	Yes
SS_277	MP	F	32	mid	diffuse	II	1	19.8	1	9.4	Yes
SS_280	MP	M	34	distal	diffuse	III	1	10.6	1	8.1	Yes
SS_283	EP	M	59	mid	diffuse	III	1	8.7	1	6.4	Yes
SS_284	MP	M	67	distal	diffuse	II	1	7.2	1	1.9	Yes
SS_289	EP	F	40	mid	diffuse	IV	1	7	1	4.6	Yes
SS_295	EP	M	29	mid	diffuse	IV	1	26.1	1	19.8	Yes
SS_297	EP	M	50	distal	diffuse	III	1	32.4	1	24.3	Yes
SS_299	MP	F	53	mid	diffuse	IV	1	15	1	11.9	Yes
SS_301	EP	M	66	mid	diffuse	II	1	9.8	1	9.8	Yes
SS_304	EP	M	50	cardia	diffuse	I	1	22.9	1	13.1	Yes
SS_305	EP	M	33	mid	diffuse	III	1	12.9	1	6.1	Yes
SS_306	EP	F	65	mid	diffuse	IV	1	37.2	1	25	Yes
SS_317	EP	M	43	distal	diffuse	III	1	63.7	1	59.5	Yes
SS_320	EP	F	50	distal	diffuse	IV	1	28.4	1	16.3	Yes
SS_333	EP	F	41	mid	diffuse	III	1	22	1	18	Yes
SS_339	EP	M	67	distal	diffuse	III	1	13.1	1	9.9	Yes
SS_340	EP	M	47	mid	diffuse	IV	1	48.8	1	25.1	Yes
SS_348	EP	M	63	distal	diffuse	II	1	15.8	1	10.7	Yes
SS_356	MP	M	62	distal	diffuse	III	1	37.6	1	23.3	Yes
SS_360	EP	M	58	distal	diffuse	IV	1	14.5	1	25.9	Yes
SS_362	EP	F	48	mid	diffuse	II	1	28	1	15.8	Yes
SS_364	EP	F	38	mid	diffuse	III	1	14.4	1	7.8	Yes
SS_365	EP	M	58	distal	diffuse	III	1	54.7	1	43.1	Yes
SS_367	EP	M	41	whole	diffuse	III	1	42.5	1	25.2	Yes
SS_369	EP	F	39	mid	diffuse	III	1	52.5	1	30.4	Yes
SS_370	EP	F	42	distal	diffuse	IV	1	9	1	6.3	Yes
SS_371	EP	F	30	cardia	diffuse	IV	1	6.4	1	4.8	Yes
SS_372	MP	F	43	mid	diffuse	III	1	18.4	1	17.7	Yes
SS_378	EP	F	37	cardia	diffuse	IV	1	5.5	1	4.2	Yes
SS_381	EP	F	50	cardia	diffuse	IV	1	20.6	1	13.1	Yes
SS_388	MP	F	65	mid	diffuse	II	1	72.5	1	63.5	Yes
SS_389	EP	F	46	cardia	diffuse	II	1	77	1	47.9	Yes
SS_390	EP	M	42	mid	diffuse	III	1	76.6	1	70.6	Yes
SS_391	EP	M	44	cardia	diffuse	II	1	12.3	1	6.6	Yes
SS_393	EP	M	52	mid	diffuse	III	1	59.5	1	41.3	Yes
SS_400	EP	M	52	mid	diffuse	III	1	18.6	1	17.5	Yes
SS_401	EP	F	47	mid	diffuse	III	1	19.1	1	12.7	Yes
SS_407	MP	F	45	distal	diffuse	II	1	32	1	24.9	Yes
SS_410	EP	M	51	cardia	diffuse	III	1	26.6	1	18.6	Yes
SS_411	MP	M	44	cardia	diffuse	IV	1	22.3	1	14.4	Yes
SS_417	EP	M	30	mid	diffuse	IV	1	22.3	1	17.7	Yes
SS_421	EP	M	34	distal	diffuse	II	1	34.3	1	31.3	Yes
SS_431	EP	M	51	mid	diffuse	IV	1	10.1	1	8.5	Yes
SS_046	EP	M	38	mid	diffuse	II	0	89.3	1	73	Yes
SS_086	EP	M	40	distal	diffuse	IV	0	13.7	1	11.3	Yes
SS_309	EP	F	39	distal	diffuse	II	0	112.7	1	90.8	Yes
SS_343	EP	M	42	mid	diffuse	IV	0	69.3	1	67.5	Yes
SS_377	EP	F	45	cardia	diffuse	III	0	117.1	1	116	Yes
SS_428	EP	F	37	distal	diffuse	II	0	59.7	1	49.9	Yes
SS_001	EP	M	59	distal	diffuse	II	0	163.1	0	163.1	Yes
SS_004	EP	F	62	distal	diffuse	II	0	124.6	0	124.6	Yes
SS_005	MP	M	40	mid	diffuse	III	0	155.3	0	155.3	Yes
SS_007	EP	M	46	distal	diffuse	I	0	152.1	0	152.1	Yes
SS_010	EP	F	37	mid	diffuse	II	0	98.7	0	98.7	Yes
SS_015	EP	M	31	distal	diffuse	I	0	131.8	0	131.8	Yes
SS_016	EP	F	36	mid	diffuse	III	0	38.2	0	38.2	Yes
SS_017	EP	M	67	distal	diffuse	II	0	80.9	0	80.9	Yes
SS_021	EP	M	38	mid	diffuse	II	0	120.6	0	58	Yes
SS_023	EP	M	58	distal	diffuse	II	0	108.3	0	108.3	Yes
SS_024	EP	F	39	mid	diffuse	II	0	102.2	0	102.2	Yes
SS_026	EP	M	60	distal	diffuse	II	0	113.2	0	33.5	Yes
SS_031	EP	M	60	distal	diffuse	II	0	104.8	0	104.8	Yes
SS_035	EP	M	59	mid	diffuse	II	0	96.3	0	96.3	Yes
SS_036	EP	M	40	mid	diffuse	II	0	92.9	0	92.9	Yes
SS_041	EP	F	62	distal	diffuse	II	0	92.9	0	92.9	Yes
SS_043	MP	M	41	distal	diffuse	III	0	89.6	0	89.6	Yes
SS_050	MP	M	33	mid	diffuse	II	0	85.1	0	85.1	Yes
SS_052	EP	F	57	distal	diffuse	II	0	61.1	0	61.1	Yes
SS_058	EP	M	56	distal	diffuse	II	0	63.8	0	63.8	Yes
SS_060	MP	M	47	distal	diffuse	I	0	71.2	0	71.2	Yes
SS_062	EP	M	38	cardia	diffuse	I	0	64	0	64	Yes
SS_066	EP	M	53	distal	diffuse	II	0	60.5	0	60.5	Yes
SS_068	EP	F	30	distal	diffuse	II	0	52.4	0	52.4	Yes
SS_069	EP	M	53	mid	diffuse	I	0	58.5	0	58.5	Yes
SS_071	EP	F	32	mid	diffuse	III	0	58.1	0	58.1	Yes
SS_073	EP	F	45	mid	diffuse	II	0	58.1	0	58.1	Yes
SS_075	MP	F	56	distal	diffuse	III	0	53.9	0	11.7	Yes
SS_076	EP	F	38	mid	diffuse	III	0	167.6	0	167.6	Yes
SS_078	EP	M	74	distal	diffuse	II	0	57.4	0	57.4	Yes
SS_079	EP	M	41	cardia	diffuse	III	0	158.6	0	158.6	Yes
SS_080	EP	F	37	distal	diffuse	II	0	96.2	0	96.2	Yes
SS_087	EP	F	47	distal	diffuse	I	0	86.3	0	86.3	Yes
SS_093	EP	F	44	distal	diffuse	II	0	120.3	0	120.3	Yes
SS_094	EP	M	55	distal	diffuse	III	0	121.5	0	121.5	Yes
SS_096	EP	M	42	mid	diffuse	II	0	121	0	121	Yes
SS_102	EP	M	35	distal	diffuse	III	0	116	0	116	Yes
SS_103	EP	F	55	mid	diffuse	II	0	65.3	0	65.3	Yes
SS_104	EP	M	50	distal	diffuse	III	0	93.9	0	93.9	Yes
SS_106	EP	M	60	distal	diffuse	I	0	61.9	0	61.9	Yes
SS_110	EP	M	30	distal	diffuse	II	0	102.7	0	102.7	Yes
SS_116	EP	M	35	mid	diffuse	IV	0	101	0	101	Yes
SS_119	EP	F	56	cardia	diffuse	III	0	85.1	0	85.1	Yes
SS_123	EP	F	54	mid	diffuse	II	0	94.7	0	51.5	Yes
SS_129	EP	F	49	mid	diffuse	I	0	78.2	0	78.2	Yes
SS_133	EP	F	65	distal	diffuse	II	0	60.4	0	60.4	Yes
SS_135	EP	F	50	mid	diffuse	II	0	78.9	0	78.9	Yes
SS_144	EP	M	63	distal	diffuse	I	0	60.4	0	60.4	Yes
SS_145	EP	F	33	mid	diffuse	I	0	61.3	0	61.3	Yes
SS_150	EP	F	43	distal	diffuse	II	0	59.3	0	59.3	Yes
SS_151	EP	M	51	distal	diffuse	III	0	48.6	0	48.6	Yes
SS_154	EP	M	48	distal	diffuse	III	0	48.4	0	48.4	Yes
SS_158	EP	M	55	mid	diffuse	III	0	112.2	0	112.2	Yes
SS_159	EP	F	58	mid	diffuse	II	0	155.6	0	36.8	Yes
SS_163	EP	M	60	distal	diffuse	II	0	147.1	0	147.1	Yes
SS_164	MP	F	40	distal	diffuse	III	0	147.2	0	143.2	Yes
SS_170	EP	F	45	distal	diffuse	II	0	127.8	0	127.8	Yes
SS_171	EP	F	63	mid	diffuse	I	0	116.2	0	116.2	Yes
SS_172	EP	M	67	cardia	diffuse	II	0	130.7	0	130.7	Yes
SS_173	EP	F	45	distal	diffuse	I	0	111.7	0	111.7	Yes
SS_174	EP	M	23	distal	diffuse	III	0	88	0	88	Yes
SS_176	EP	F	49	mid	diffuse	III	0	125.7	0	125.7	Yes
SS_179	EP	M	43	whole	diffuse	III	0	116.6	0	116.6	Yes
SS_180	EP	M	60	mid	diffuse	III	0	109.7	0	109.7	Yes
SS_182	EP	F	48	distal	diffuse	IV	0	65.8	0	65.8	Yes
SS_190	EP	F	37	distal	diffuse	I	0	66.9	0	66.9	Yes
SS_191	EP	M	53	distal	diffuse	II	0	74.9	0	74.9	Yes
SS_195	EP	F	46	cardia	diffuse	III	0	75.7	0	19.4	Yes
SS_197	EP	M	55	distal	diffuse	II	0	75	0	75	Yes
SS_202	EP	F	54	mid	diffuse	III	0	60.9	0	60.9	Yes
SS_206	EP	M	57	distal	diffuse	I	0	65.1	0	65.1	Yes
SS_210	EP	F	46	mid	diffuse	II	0	61.1	0	61.1	Yes
SS_211	MP	M	36	cardia	diffuse	II	0	58.6	0	58.6	Yes
SS_213	EP	M	67	distal	diffuse	II	0	53.8	0	53.8	Yes
SS_215	EP	M	42	distal	diffuse	II	0	45.5	0	45.5	Yes
SS_217	EP	M	52	distal	diffuse	III	0	90.1	0	90.1	Yes
SS_219	EP	M	53	distal	diffuse	III	0	41.4	0	41.4	Yes
SS_221	MP	F	57	cardia	diffuse	III	0	115.1	0	115.1	Yes
SS_225	EP	M	62	whole	diffuse	I	0	156.6	0	56.7	Yes
SS_227	EP	M	63	mid	diffuse	II	0	31.9	0	31.9	Yes
SS_237	EP	M	55	distal	diffuse	II	0	133	0	26	Yes
SS_238	EP	F	64	distal	diffuse	III	0	74.4	0	74.4	Yes
SS_240	EP	F	40	mid	diffuse	I	0	122.2	0	122.2	Yes
SS_241	EP	M	38	distal	diffuse	III	0	120.2	0	14.8	Yes
SS_242	EP	F	38	distal	diffuse	II	0	111.5	0	111.5	Yes
SS_243	EP	M	36	distal	diffuse	II	0	80.5	0	80.5	Yes
SS_245	EP	F	70	distal	diffuse	IV	0	113	0	113	Yes
SS_247	EP	M	42	distal	diffuse	II	0	62.5	0	62.5	Yes
SS_248	EP	F	33	distal	diffuse	II	0	46.4	0	46.4	Yes
SS_249	EP	M	33	cardia	diffuse	III	0	101.8	0	101.8	Yes
SS_251	EP	F	53	cardia	diffuse	II	0	104.1	0	57.6	Yes
SS_255	EP	M	44	distal	diffuse	I	0	96.9	0	96.9	Yes
SS_256	EP	M	63	mid	diffuse	IV	0	69.2	0	69.2	Yes
SS_257	EP	M	60	distal	diffuse	II	0	59.9	0	59.9	Yes
SS_261	EP	M	35	cardia	diffuse	III	0	75.2	0	75.2	Yes
SS_263	EP	F	62	distal	diffuse	II	0	88.3	0	66.9	Yes
SS_265	EP	M	61	distal	diffuse	IV	0	86.2	0	13.7	Yes
SS_267	EP	F	57	mid	diffuse	II	0	84.2	0	84.2	Yes
SS_269	EP	F	62	mid	diffuse	III	0	83.2	0	36.7	Yes
SS_270	EP	M	56	distal	diffuse	I	0	72.7	0	72.7	Yes
SS_272	EP	M	61	distal	diffuse	III	0	80	0	80	Yes
SS_273	EP	M	51	distal	diffuse	IV	0	80	0	80	Yes
SS_274	EP	F	67	mid	diffuse	I	0	68.4	0	68.4	Yes
SS_276	EP	F	45	mid	diffuse	I	0	73.5	0	73.5	Yes
SS_278	EP	M	40	cardia	diffuse	II	0	72.5	0	72.5	Yes
SS_282	EP	F	44	distal	diffuse	III	0	59.2	0	59.2	Yes
SS_285	MP	F	35	cardia	diffuse	I	0	62	0	62	Yes
SS_294	EP	M	60	cardia	diffuse	I	0	36.7	0	36.7	Yes
SS_298	EP	F	34	cardia	diffuse	I	0	130.6	0	130.6	Yes
SS_300	EP	F	43	distal	diffuse	IV	0	127.3	0	127.3	Yes
SS_302	EP	M	51	whole	diffuse	I	0	124.9	0	124.9	Yes
SS_303	EP	M	61	whole	diffuse	I	0	74.8	0	74.8	Yes
SS_307	EP	M	50	mid	diffuse	III	0	102.5	0	102.5	Yes
SS_308	EP	F	55	distal	diffuse	III	0	114.8	0	52	Yes
SS_311	EP	M	70	distal	diffuse	II	0	78.6	0	78.6	Yes
SS_313	EP	F	34	mid	diffuse	III	0	104	0	104	Yes
SS_321	EP	M	42	distal	diffuse	II	0	82.3	0	82.3	Yes
SS_324	EP	M	57	mid	diffuse	II	0	85.4	0	85.4	Yes
SS_325	EP	M	48	cardia	diffuse	III	0	85.4	0	85.4	Yes
SS_327	EP	M	41	mid	diffuse	III	0	87.9	0	87.9	Yes
SS_329	EP	F	56	distal	diffuse	II	0	62.2	0	9.1	Yes
SS_330	EP	M	51	mid	diffuse	I	0	67.8	0	67.8	Yes
SS_335	EP	F	58	mid	diffuse	II	0	79.5	0	79.5	Yes
SS_337	EP	M	62	whole	diffuse	IV	0	60.8	0	60.8	Yes
SS_338	EP	M	45	distal	diffuse	I	0	67.5	0	67.5	Yes
SS_342	EP	M	53	distal	diffuse	I	0	69.5	0	69.5	Yes
SS_345	EP	F	30	mid	diffuse	I	0	61.1	0	61.1	Yes
SS_346	EP	M	48	cardia	diffuse	II	0	59.8	0	59.8	Yes
SS_347	EP	F	54	mid	diffuse	III	0	63	0	63	Yes
SS_349	EP	M	34	mid	diffuse	I	0	61.1	0	61.1	Yes
SS_357	EP	F	35	mid	diffuse	III	0	154.5	0	154.5	Yes
SS_366	EP	M	41	cardia	diffuse	I	0	119.1	0	119.1	Yes
SS_368	EP	F	54	distal	diffuse	I	0	95.8	0	95.8	Yes
SS_374	EP	M	26	mid	diffuse	II	0	114.8	0	114.8	Yes
SS_375	EP	M	46	distal	diffuse	III	0	121.8	0	121.8	Yes
SS_376	EP	F	42	distal	diffuse	III	0	118.6	0	101.1	Yes
SS_380	EP	M	56	distal	diffuse	II	0	113.4	0	33.6	Yes
SS_385	MP	M	34	distal	diffuse	II	0	103.1	0	103.1	Yes
SS_394	EP	M	58	distal	diffuse	II	0	91.1	0	91.1	Yes
SS_395	EP	M	44	mid	diffuse	II	0	85.1	0	85.1	Yes
SS_397	EP	M	49	mid	diffuse	IV	0	82.4	0	82.4	Yes
SS_398	EP	M	63	distal	diffuse	II	0	83.5	0	83.5	Yes
SS_404	EP	F	40	distal	diffuse	IV	0	86.7	0	62.1	Yes
SS_405	EP	F	54	mid	diffuse	I	0	85.6	0	85.6	Yes
SS_408	EP	M	56	distal	diffuse	II	0	82.4	0	82.4	Yes
SS_409	EP	F	44	distal	diffuse	II	0	79.8	0	79.8	Yes
SS_412	EP	F	43	distal	diffuse	II	0	77.1	0	77.1	Yes
SS_416	EP	F	45	distal	diffuse	I	0	74.2	0	74.2	Yes
SS_418	EP	M	57	distal	diffuse	II	0	72.3	0	35.9	Yes
SS_423	EP	F	48	mid	diffuse	I	0	61.1	0	61.1	Yes
SS_429	EP	F	42	mid	diffuse	I	0	50	0	50	Yes
SS_430	EP	F	49	distal	diffuse	I	0	54.4	0	54.4	Yes
SS_432	EP	F	63	mid	diffuse	I	0	43.9	0	43.9	Yes
SS_006	EP	M	67	distal	intestinal	IV	1	9.1	1	9.1	Yes
SS_014	EP	M	68	distal	intestinal	III	1	20.6	1	15.3	Yes
SS_040	EP	M	60	distal	intestinal	III	1	92.4	1	7.1	Yes
SS_047	EP	M	71	distal	intestinal	III	1	31.1	1	28.2	Yes
SS_081	EP	M	52	mid	intestinal	IV	1	27.1	1	14.8	Yes
SS_083	EP	M	36	cardia	intestinal	III	1	18	1	11.8	Yes
SS_098	EP	M	46	distal	intestinal	III	1	18.4	1	7.1	Yes
SS_099	EP	M	58	distal	intestinal	III	1	17.1	1	6.6	Yes
SS_105	EP	M	59	distal	intestinal	III	1	23.6	1	19.8	Yes
SS_113	MP	M	52	distal	intestinal	III	1	21.8	1	13.6	Yes
SS_118	EP	M	62	distal	intestinal	III	1	23.3	1	12.5	Yes
SS_138	EP	M	51	distal	intestinal	II	1	34.4	1	21	Yes
SS_142	EP	M	61	mid	intestinal	IV	1	23.9	1	11.6	Yes
SS_147	EP	M	47	distal	intestinal	III	1	51.7	1	28.8	Yes
SS_148	EP	F	62	distal	intestinal	III	1	24.2	1	12.9	Yes
SS_149	EP	M	63	mid	intestinal	II	1	54.9	1	18.8	Yes
SS_152	EP	M	61	distal	intestinal	III	1	7.1	1	6.6	Yes
SS_162	EP	M	59	cardia	intestinal	III	1	22.6	1	21.6	Yes
SS_165	EP	F	59	distal	intestinal	III	1	10.2	1	7.8	Yes
SS_184	EP	M	64	cardia	intestinal	III	1	27.5	1	21.9	Yes
SS_199	EP	M	52	distal	intestinal	II	1	63.6	1	25.5	Yes
SS_216	EP	M	56	distal	intestinal	IV	1	10.1	1	5	Yes
SS_222	EP	M	59	cardia	intestinal	III	1	39.3	1	8.3	Yes
SS_224	EP	F	56	mid	intestinal	IV	1	56.1	1	31.1	Yes
SS_246	EP	M	51	distal	intestinal	III	1	54.1	1	20.3	Yes
SS_250	EP	M	55	distal	intestinal	II	1	42.7	1	23.3	Yes
SS_264	MP	M	64	distal	intestinal	II	1	20.7	1	18.4	Yes
SS_266	EP	M	70	distal	intestinal	III	1	58.3	1	52.8	Yes
SS_312	EP	F	55	distal	intestinal	III	1	30.3	1	16.2	Yes
SS_316	EP	F	55	distal	intestinal	IV	1	15.6	1	14.3	Yes
SS_318	EP	M	69	distal	intestinal	II	1	20.8	1	11.9	Yes
SS_326	EP	M	52	cardia	intestinal	II	1	27.9	1	19.1	Yes
SS_331	EP	M	55	distal	intestinal	II	1	45.6	1	29.5	Yes
SS_350	EP	M	63	mid	intestinal	II	1	22.1	1	12	Yes
SS_373	EP	M	65	distal	intestinal	II	1	112.2	1	87.1	Yes
SS_382	EP	M	65	mid	intestinal	IV	1	27.4	1	27.4	Yes
SS_383	EP	M	42	distal	intestinal	I	1	17.7	1	6.4	Yes
SS_386	EP	M	73	mid	intestinal	IV	1	23.4	1	16.3	Yes
SS_387	EP	M	65	distal	intestinal	II	1	43.5	1	28.6	Yes
SS_392	EP	M	59	mid	intestinal	II	1	18.4	1	5.5	Yes
SS_403	EP	M	62	distal	intestinal	III	1	14.5	1	6.8	Yes
SS_419	EP	F	51	mid	intestinal	IV	1	23.5	1	17.9	Yes
SS_425	EP	M	54	distal	intestinal	III	1	45.5	1	21.6	Yes
SS_427	EP	M	59	distal	intestinal	II	1	8.5	1	5.3	Yes
SS_288	EP	M	58	distal	intestinal	II	0	60.7	1	14.9	Yes
SS_328	EP	M	52	distal	intestinal	II	0	86.9	1	57.6	Yes
SS_413	EP	M	59	distal	intestinal	I	0	77.6	1	30.2	Yes
SS_424	EP	M	47	cardia	intestinal	II	0	65.5	1	44.1	Yes
SS_003	EP	M	61	distal	intestinal	III	0	161.2	0	21.4	Yes
SS_008	EP	F	66	mid	intestinal	III	0	147.8	0	133.1	Yes
SS_018	EP	M	64	distal	intestinal	III	0	109.4	0	109.4	Yes
SS_030	EP	M	56	distal	intestinal	II	0	102.9	0	102.9	Yes
SS_032	EP	M	48	distal	intestinal	IV	0	98.5	0	98.5	Yes
SS_033	EP	M	70	mid	intestinal	IV	0	98.8	0	98.8	Yes
SS_034	EP	M	48	distal	intestinal	III	0	94.6	0	94.6	Yes
SS_037	EP	F	60	distal	intestinal	II	0	80.3	0	80.3	Yes
SS_042	EP	F	61	distal	intestinal	II	0	94.1	0	46.3	Yes
SS_049	EP	M	60	distal	intestinal	I	0	82.4	0	82.4	Yes
SS_054	EP	M	66	cardia	intestinal	II	0	79.6	0	79.6	Yes
SS_057	EP	M	59	distal	intestinal	II	0	73.6	0	73.6	Yes
SS_067	EP	F	49	cardia	intestinal	I	0	64.6	0	64.6	Yes
SS_082	EP	F	74	distal	intestinal	I	0	151.8	0	151.8	Yes
SS_088	EP	M	58	mid	intestinal	I	0	152.8	0	41.9	Yes
SS_089	EP	F	47	distal	intestinal	II	0	149.3	0	149.3	Yes
SS_091	EP	F	60	distal	intestinal	II	0	117.2	0	117.2	Yes
SS_095	EP	M	63	cardia	intestinal	II	0	106.2	0	106.2	Yes
SS_097	EP	M	56	cardia	intestinal	III	0	53	0	19.8	Yes
SS_100	MP	M	60	mid	intestinal	II	0	121.8	0	121.8	Yes
SS_101	EP	M	53	distal	intestinal	II	0	73.2	0	73.2	Yes
SS_107	EP	M	58	distal	intestinal	IV	0	60.3	0	60.3	Yes
SS_108	EP	M	52	mid	intestinal	II	0	110.3	0	110.3	Yes
SS_109	EP	M	36	mid	intestinal	I	0	111.1	0	7.5	Yes
SS_117	EP	M	56	distal	intestinal	III	0	97.5	0	97.5	Yes
SS_121	EP	M	62	cardia	intestinal	II	0	61.7	0	61.7	Yes
SS_122	EP	M	55	distal	intestinal	II	0	92	0	92	Yes
SS_126	EP	F	42	whole	intestinal	I	0	84.1	0	84.1	Yes
SS_132	EP	F	63	distal	intestinal	III	0	74.3	0	74.3	Yes
SS_134	EP	M	61	distal	intestinal	IV	0	60.2	0	60.2	Yes
SS_136	EP	M	42	distal	intestinal	III	0	77.8	0	77.8	Yes
SS_141	EP	F	61	distal	intestinal	II	0	61.1	0	61.1	Yes
SS_146	EP	M	67	mid	intestinal	I	0	57.4	0	57.4	Yes
SS_157	EP	M	45	distal	intestinal	I	0	57.3	0	57.3	Yes
SS_160	EP	M	58	distal	intestinal	I	0	92.4	0	92.4	Yes
SS_161	EP	F	42	distal	intestinal	II	0	118.7	0	118.7	Yes
SS_166	EP	M	60	mid	intestinal	I	0	99.2	0	99.2	Yes
SS_167	EP	M	38	mid	intestinal	II	0	130	0	130	Yes
SS_175	EP	M	61	distal	intestinal	II	0	116.6	0	116.6	Yes
SS_177	EP	F	58	distal	intestinal	III	0	77.9	0	77.9	Yes
SS_183	EP	M	56	mid	intestinal	II	0	97.5	0	97.5	Yes
SS_186	EP	M	66	mid	intestinal	II	0	114.9	0	114.9	Yes
SS_188	EP	M	67	whole	intestinal	III	0	84.5	0	84.5	Yes
SS_192	EP	M	65	distal	intestinal	II	0	71.3	0	71.3	Yes
SS_196	EP	M	54	cardia	intestinal	II	0	75.4	0	15.8	Yes
SS_201	EP	M	72	distal	intestinal	III	0	70.1	0	70.1	Yes
SS_203	EP	M	55	whole	intestinal	II	0	62	0	62	Yes
SS_204	EP	F	44	distal	intestinal	II	0	69	0	44	Yes
SS_205	EP	F	45	distal	intestinal	I	0	68.4	0	68.4	Yes
SS_214	EP	M	56	distal	intestinal	III	0	49.3	0	49.3	Yes
SS_218	EP	M	53	mid	intestinal	IV	0	106.6	0	106.6	Yes
SS_220	EP	M	51	mid	intestinal	II	0	123.6	0	123.6	Yes
SS_231	EP	M	49	cardia	intestinal	II	0	147.4	0	145.8	Yes
SS_233	EP	M	43	distal	intestinal	II	0	117.1	0	117.1	Yes
SS_253	EP	M	50	mid	intestinal	III	0	98.5	0	98.5	Yes
SS_262	EP	M	65	mid	intestinal	II	0	88.3	0	88.3	Yes
SS_279	EP	M	67	mid	intestinal	I	0	62.8	0	62.8	Yes
SS_281	EP	F	44	distal	intestinal	IV	0	66.4	0	66.4	Yes
SS_286	EP	M	43	mid	intestinal	II	0	61.9	0	61.9	Yes
SS_287	EP	M	51	distal	intestinal	I	0	60.7	0	29.2	Yes
SS_290	EP	M	54	distal	intestinal	III	0	49	0	49	Yes
SS_291	EP	M	42	distal	intestinal	I	0	51.5	0	51.5	Yes
SS_292	EP	M	72	distal	intestinal	II	0	53.6	0	12.6	Yes
SS_293	EP	M	68	mid	intestinal	II	0	43.8	0	43.8	Yes
SS_296	EP	F	54	mid	intestinal	III	0	122	0	122	Yes
SS_314	EP	M	60	whole	intestinal	II	0	94.2	0	94.2	Yes
SS_319	EP	M	49	whole	intestinal	II	0	61.9	0	61.9	Yes
SS_322	EP	M	59	distal	intestinal	III	0	28.2	0	28.2	Yes
SS_323	EP	M	62	mid	intestinal	II	0	88.9	0	88.9	Yes
SS_332	EP	M	62	whole	intestinal	II	0	82.8	0	82.8	Yes
SS_334	EP	M	70	mid	intestinal	II	0	81.2	0	36	Yes
SS_341	EP	M	51	distal	intestinal	III	0	61.9	0	61.9	Yes
SS_344	EP	M	58	distal	intestinal	II	0	61.5	0	61.5	Yes
SS_351	EP	F	68	cardia	intestinal	II	0	59.3	0	39.2	Yes
SS_352	EP	M	64	cardia	intestinal	II	0	11.4	0	11.1	Yes
SS_353	EP	M	63	distal	intestinal	II	0	51.3	0	51.3	Yes
SS_354	EP	F	62	mid	intestinal	I	0	49.9	0	49.9	Yes
SS_355	EP	F	60	mid	intestinal	I	0	39.7	0	39.7	Yes
SS_358	EP	F	61	distal	intestinal	I	0	73.7	0	73.7	Yes
SS_359	EP	M	60	cardia	intestinal	II	0	93.7	0	93.7	Yes
SS_361	EP	M	61	distal	intestinal	II	0	152	0	19.4	Yes
SS_363	EP	F	49	distal	intestinal	I	0	143.8	0	143.8	Yes
SS_379	EP	M	48	distal	intestinal	IV	0	51.8	0	51.8	Yes
SS_384	EP	M	58	mid	intestinal	IV	0	55.2	0	55.2	Yes
SS_396	EP	M	60	cardia	intestinal	III	0	74.9	0	74.9	Yes
SS_399	EP	M	49	distal	intestinal	II	0	87.8	0	87.8	Yes
SS_402	EP	M	72	distal	intestinal	II	0	87.5	0	55.8	Yes
SS_406	EP	F	45	distal	intestinal	I	0	84.5	0	84.5	Yes
SS_414	EP	F	51	cardia	intestinal	I	0	73.9	0	73.9	Yes
SS_415	EP	M	64	mid	intestinal	II	0	74.3	0	74.3	Yes
SS_422	EP	M	70	distal	intestinal	III	0	60	0	60	Yes
SS_310	EP	M	52	distal	mixed	IV	1	20.9	1	17.5	Yes
SS_336	EP	M	59	mid	mixed	II	1	28.8	1	23	Yes
SS_009	EP	F	70	distal	mixed	III	0	66.8	0	66.8	Yes
SS_063	MP	M	54	distal	mixed	II	0	65.9	0	65.9	Yes
SS_085	EP	M	44	distal	mixed	II	0	76.1	0	76.1	Yes
SS_143	EP	M	69	mid	mixed	II	0	67.2	0	67.2	Yes
SS_178	EP	M	67	cardia	mixed	III	0	114.2	0	114.2	Yes
SS_200	EP	M	69	distal	mixed	II	0	70.8	0	70.8	Yes
SS_244	EP	M	65	distal	mixed	II	0	112.6	0	112.6	Yes
SS_260	EP	M	62	cardia	mixed	II	0	87.3	0	87.3	Yes
SS_315	EP	M	58	distal	mixed	IV	0	98.5	0	98.5	Yes
SS_420	EP	M	54	mid	mixed	I	0	61.6	0	61.6	Yes
SS_426	EP	M	53	distal	mixed	II	0	63	0	63	Yes

## Sheet:  GSE62254
GEO_ID	SCRI No.	Sample Name	Subgroup	MLH1 IHC	Recur	DFS.m	Death	OS.m	ACRG.sub	sex	age	Pathology	EBV ISH 0: negative 1: positive NA: Not available (no available tumor blocks)	WHO 1=w/d adeno 2=m/d adeno 3=p/d adeno 4=signet ring 5= mucinous 6=papillary adeno 7=adenosquamous 8=undifferentiated ca 9=hepatoid adenoca 10=tubular adenoca 11=others (text)	WHO_simple	LAUREN 1=intestinal, 2=diffuse, 3=mixed	Perineural Invasion(PNI) 0=(-), 1=(+), blank (not reported)	VENOUS INVASION 0=(-), 1=(+), blank (not reported)	lymphatic, lymphovascular inv 0=(-), 1=(+), blank (not reported)	tumor type	stage(TNM)	T	N	M	pStage	Stage	Lauren	pnode	# of positive node (+)	revised location
GSM1523727	107	107T	EP	negative	0	3.96667	0	88.7333	MSI	M	67	Tubular adenoca, MD, intestinal	0	2	w/d~m/d	1	0	0	0	B-Ⅱ	pT2N1	2	1	0	II	II	intestinal	20	3	body
GSM1523728	108	108T	EP	positive	0	4.03333	0	88.2333	MSI	F	68	Tubular adenoca, PD, intestinal	NA	3	p/d	1	0		0	B-Ⅲ	pT2N1	2	1	0	II	II	intestinal	40	1	body
GSM1523729	109	109T	EP	positive	0	74.9667	0	88.2333	TP53positive	F	42	Tubular adenoca, PD, diffuse	0	3	p/d	2	0		0	B-Ⅲ	pT2N1	2	1	0	II	II	diffuse	21	1	antrum
GSM1523744	160	160T	EP	Negative	0	89.7667	0	105.7	MSI	M	69	Adenoca, PD, diffuse	0	3	p/d	2				B-Ⅱ	pT2N1	2	1	0	II	II	diffuse	24	3	antrum
GSM1523745	164	164T	EP	positive	0	84.6	0	105.533	TP53neg	M	68	Adenoca, PD, diffuse	0	3	p/d	2			1	B-Ⅲ	pT3N2	3	2	0	III	III	diffuse	52	11	antrum
GSM1523746	165	165T	EP	positive	1	5.76667	1	25.5	TP53neg	M	56	Adenoca, MD to PD, mixed	0	3	p/d	3			1	B-Ⅲ	pT2N1	2	1	0	II	II	mixed	22	5	antrum
GSM1523747	168	168T	EP	positive	1	6.36667	1	8.7	TP53positive	M	60	Adenoca, PD, mixed	0	3	p/d	2			1	B-Ⅱ	pT2N2	2	2	0	III	III	mixed	27	10	antrum
GSM1523748	169	169T	EP	positive	0	81.3667	0	104.933	TP53positive	F	68	PD adenoca and signet-ring cell ca, diffuse	0	3	p/d	2	1		1	B-Ⅲ	pT3N1	3	1	0	III	III	diffuse	26	1	antrum
GSM1523765	235	235T	EP	negative	1	9.6	1	14.2	TP53neg	F	52	Adenoca, MD, diffuse	0	2	w/d~m/d	2	1		1	B-Ⅲ	pT3N2	3	2	0	III	III	diffuse	41	7	body
GSM1523768	244	244T	MP	positive	1	9.4	1	24.2333	TP53neg	M	52	Tubular adenoca, MD, intestinal	0	2	w/d~m/d	1	1		1	B-Ⅲ	pT2N2	2	2	0	III	III	intestinal	26	9	body
GSM1523769	253	253T	MP	positive	1	9.8	1	13.7333	TP53neg	F	71	Signet ring cell ca, diffuse	0	4	signet	2	1		1	B-Ⅳ	pT3N3	3	3	0	IV	IV	diffuse	42	18	antrum
GSM1523770	255	255T	EP	negative	0	12.2333	1	22.0667	MSI	M	63	Adenoca, PD, intestinal	0	3	p/d	1				B-Ⅲ	pT2N1	2	1	0	II	II	intestinal	43	3	body
GSM1523771	256	256T	MP	positive	1	8.93333	1	12.6667	EMT	F	62	Tubular adenoca, PD, diffuse	0	3	p/d	2	0		1	B-Ⅲ	pT4N2M1	4	2	1	IV	IV	diffuse	41	15	antrum
GSM1523772	263	263T	MP	positive	1	5.8	1	10.0333	EMT	F	58	Adenoca, PD, diffuse	0	3	p/d	2				B-Ⅳ	pT3N1M1	3	1	1	IV	IV	diffuse	19	3	antrum
GSM1523773	268	268T	MP	positive	1	2.8	1	4.33333	EMT	F	75	Signet ring cell ca, diffuse	0	4	signet	2			1	B-Ⅳ	pT3N3	3	3	0	IV	IV	diffuse	62	60	body
GSM1523774	269	269T	MP	positive	0	67.0667	0	97.7	EMT	M	56	Adenoca, MD, intestinal	0	2	w/d~m/d	1			1	B-Ⅲ	pT2N2	2	2	0	III	III	intestinal	29	10	antrum
GSM1523775	270	270T	EP	negative	0	95.2333	0	97.6	MSI	F	77	Adenoca, PD, diffuse	0	3	p/d	2			0	B-Ⅱ	pT2N1	2	1	0	II	II	diffuse	32	2	antrum
GSM1523776	275	275T	EP	Negative	0	97.2	0	97.4667	MSI	M	48	Adenoca, PD, diffuse	0	3	p/d	2			1	B-Ⅱ	pT2N1	2	1	0	II	II	diffuse	50	4	antrum
GSM1523777	321	321T	EP	positive	0	62.2	0	92.9333	TP53neg	M	60	Adenoca, MD, intestinal	0	2	w/d~m/d	1	0		0	B-Ⅰ	pT2N3	2	3	0	IV	IV	intestinal	62	18	antrum
GSM1523778	322	322T	MP	positive	0	11.7	0	92.6333	TP53neg	F	56	Signet ring cell ca, diffuse	0	4	signet	2	0		1	B-Ⅲ	pT3N2	3	2	0	III	III	diffuse	43	10	body
GSM1523779	323	323T	EP	negative	0	74.2	0	92.6	MSI	F	77	Adenoca, PD, diffuse	0	3	p/d	2	0		1	B-Ⅱ	pT3N2	3	2	0	III	III	diffuse	37	7	antrum
GSM1523780	324	324T	MP	Negative	1	2.63333	1	16.4	MSI	F	84	adenoca, MD	0	2	w/d~m/d	1	0		0	B-III	T4N1	4	1	0	IV	IV	intestinal	11	2	antrum
GSM1523781	325	325T	EP	positive	0	2.23333	1	2.93333	TP53neg	F	37	Tubular adenoca, MD, intestinal	0	2	w/d~m/d	1	1		1	B-Ⅲ	pT2N3	2	3	0	IV	IV	intestinal	31	29	antrum
GSM1523782	326	326T	EP	positive	1	0.4	1	4.4	TP53positive	M	63	Mucinous adenoca, MD, intestinal	0	5	mucinous	1	0		1	B-Ⅰ	pT2N3	2	3	0	IV	IV	intestinal	26	18	antrum
GSM1523783	327	327T	EP	positive	0	89.1	0	91.9333	TP53positive	F	55	Mucinous adenoca	0	5	mucinous	2	0	1	1	B-Ⅲ	pT2N2	2	2	0	III	III	diffuse	49	10	body
GSM1523784	328	328T	EP	positive	0	84.3	0	91.3	TP53neg	F	44	Adenoca, PD, diffuse	NA	3	p/d	2	0		0	B-Ⅱ	pT2N2	2	2	0	III	III	diffuse	72	7	body
GSM1523785	329	329T	EP	positive	0	8.9	1	11.7667	MSI	F	60	Tubular adenoca, PD, intestinal		3	p/d	1	0	0	1	B-Ⅲ	pT2N1	2	1	0	II	II	intestinal	35	5	antrum
GSM1523786	330	330T	EP	positive	0	23.5333	1	28.4667	TP53positive	F	44	Tubular adenoca, PD, diffuse	0	3	p/d	2	1	0	1	B-Ⅳ	pT2N3M1	2	3	1	IV	IV	diffuse	25	17	whole
GSM1523787	331	331T	EP	positive	0	84.4333	0	89.6333	TP53positive	F	57	Tubular adenoca, MD, intestinal	0	2	w/d~m/d	1	0	1	0	B-Ⅳ	pT2N3	2	3	0	IV	IV	intestinal	74	21	body
GSM1523788	333	333T	MP	positive	1	7.66667	1	8.26667	EMT	F	42	Signet ring cell ca	0	4	signet	2			1	B-IV	pT2N3M1	2	3	1	IV	IV	diffuse	34	34	body
GSM1523789	336	336T	MP	positive	1	8.43333	1	11.8	TP53neg	M	69	Signet ring cell ca, diffuse	0	4	signet	2	0	0	1	B-Ⅲ	pT2N3M1	2	3	1	IV	IV	diffuse	52	18	antrum
GSM1523790	337	337T	MP	negative	1	57.2667	0	80.9333	MSI	M	62	Tubular adenoca, MD, intestinal	0	2	w/d~m/d	1	0	0	0	B-Ⅱ	pT2N1	2	1	0	II	II	intestinal	46	1	body
GSM1523791	338	338T	EP	negative	0	58.7	0	81.1333	MSI	M	60	Tubular adenoca, MD, intestinal	0	2	w/d~m/d	1	0	0	0	B-Ⅱ	pT2N0	2	0	0	I	I	intestinal	26	0	antrum
GSM1523792	339	339T	EP	positive	0	59.8333	0	80.8	TP53neg	M	55	Tubular adenoca, WD, intestinal	0	1	w/d~m/d	1	0	0	0	B-Ⅱ	pT2N0	2	0	0	I	I	intestinal	29	0	antrum
GSM1523793	341	341T	EP	positive	0	12.5667	0	80.7333	TP53positive	F	82	Tubular adenoca, PD with neuroendocrine differentiation, diffuse	0	3, 11(neuroendocrine differentiation)	p/d	2	0	0	1	B-Ⅱ	pT2N1	2	1	0	II	II	diffuse	37	3	body
GSM1523794	343	343T	EP	positive	1	0.633333	1	27	MSI	M	67	Tubular adenoca, PD, diffuse	0	3	p/d	2	0	0	1	B-Ⅰ	pT2N3	2	3	0	IV	IV	diffuse	35	16	cardia
GSM1523795	346	346T	EP	positive	0	49.0667	0	80.0667	TP53positive	M	70	Tubular adenoca, MD, intestinal	0	2	w/d~m/d	1	0	0	0	B-Ⅱ	pT2N0	2	0	0	I	I	intestinal	47	0	body, antrum
GSM1523796	355	355T	MP	positive	1	49.8667	1	57.6333	EMT	M	53	Tubular adenoca, MD, intestinal	0	2	w/d~m/d	1	0	0	0	B-Ⅲ	pT3N1	3	1	0	III	III	intestinal	67	1	body
GSM1523797	361	361T	EP	positive	1	24.5	1	28.2667	MSI	M	63	Tubular adenoca, MD, intestinal	0	2	w/d~m/d	1	0	1	1	B-Ⅱ	pT3N2	3	2	0	III	III	intestinal	29	15	antrum
GSM1523798	363	363T	MP	positive	0	28.0667	1	61.8333	EMT	M	84	Tubular adenoca, PD, diffuse	1	3	p/d	2	1	0	0	B-Ⅲ	pT2N1	2	1	0	II	II	diffuse	19	5	body
GSM1523799	369	369T	EP	positive	0	3.1	0	77.5	TP53positive	M	81	undifferentiated ca, intestinal		8	others	1	0	0	1	B-Ⅱ	pT2N1	2	1	0	II	II	intestinal	47	4	body
GSM1523800	372	372T	EP	negative	0	48.6667	0	76.9333	MSI	M	73	Tubular adenoca, MD, intestinal	0	2	w/d~m/d	1	0	0	0	B-Ⅱ	pT2N2	2	2	0	III	III	intestinal	59	11	body
GSM1523801	374	374T	EP	negative	0	60.6333	0	76.9333	MSI	M	74	Tubular adenoca, MD, indeterminate		2	w/d~m/d	1	0	0	1	B-Ⅲ	pT2N1	2	1	0	II	II	mixed	36	4	antrum
GSM1523802	375	375T	EP	positive	0	1.2	0	76.7667	TP53neg	F	70	Tubular adenoca, PD, intestinal	0	3	p/d	1	0	0	0	B-Ⅱ	pT2N1	2	1	0	II	II	intestinal	24	1	antrum
GSM1523803	376	376T	EP	Negative	0	0.633333	1	7.06667	TP53positive	F	72	undifferentiated ca, indeterminate		8	others	2	1	1	1	B-Ⅲ	pT3N3	3	3	0	IV	IV	mixed	36	27	cardia
GSM1523804	377	377T	EP	positive	0	60.0667	0	76.7	TP53positive	F	37	mucinous adenoca(signet-ring cell type), diffuse	0	5	mucinous	2	1	1	1	B-Ⅱ	pT3N1	3	1	0	III	III	diffuse	38	3	antrum
GSM1523805	385	385T	MP	positive	0	2.96667	1	4.46667	MSI	F	72	Tubular adenoca, PD, mixed	0	3	p/d	3	0	0	1	B-Ⅲ	pT3N2	3	2	0	III	III	mixed	17	11	body
GSM1523806	388	388T	EP	positive	1	0.533333	1	12.7	TP53neg	M	68	Tubular adenoca, MD, intestinal	0	2	w/d~m/d	1	1	0	1	B-Ⅳ	pT3N2	3	2	0	III	III	intestinal	32	13	body
GSM1523807	394	394T	EP	positive	0	71.6667	0	73.7333	TP53neg	F	70	Tubular adenoca, WD, intestinal	NA	1	w/d~m/d	1	0	0	1	B-Ⅱ	pT2N1	2	1	0	II	II	intestinal	67	3	antrum
GSM1523808	395	395T	MP	positive	0	72.5	0	73.5	MSI	M	56	Tubular adenoca, PD, diffuse	0	3	p/d	2	0	0	0	B-Ⅲ	pT3N1	3	1	0	III	III	diffuse	20	5	antrum
GSM1523809	396	396T	EP	positive	0	11.5333	0	73.4333	TP53positive	M	77	Tubular adenoca, MD, intestinal	NA	2	w/d~m/d	1	0	0	1	B-Ⅱ	pT2N1	2	1	0	II	II	intestinal	20	2	antrum
GSM1523810	397	397T	EP	Negative	0	0.733333	0	73.0667	MSI	M	66	Tubular adenoca, PD, intestinal	0	3	p/d	1	0	0	1	B-Ⅱ	pT2N0	2	0	0	I	I	intestinal	21	0	antrum
GSM1523811	399	399T	EP	negative	0	4.8	0	72.8667	MSI	F	80	Tubular adenoca, PD, intestinal	0	3	p/d	1	0	0	0	B-Ⅱ	pT2N0	2	0	0	I	I	intestinal	33	0	antrum
GSM1523812	401	401T	MP	positive	0	59	0	72.8333	TP53positive	M	62	Tubular adenoca, PD, diffuse	1	3	p/d	2	0	0	0	B-Ⅲ	pT3N1	3	1	0	III	III	diffuse	32	5	body
GSM1523813	402	402T	MP	negative	0	59.3667	0	72.8333	MSI	M	70	Signet ring cell ca, diffuse	0	4	signet	2	0	0	1	B-Ⅲ	pT3N1	3	1	0	III	III	diffuse	53	5	antrum
GSM1523814	405	405T	EP	positive	0	59.4667	0	72.7333	TP53positive	M	68	hepatoid adenoca, indeterminate	0	9	hepatoid	1	0	0	1	B-Ⅱ	pT2N1	2	1	0	II	II	intestinal	31	2	body
GSM1523815	413	413T	MP	positive	1	18.7667	1	25.1667	TP53neg	M	64	composite adenoca and neuroendocrine ca, mixed	0	11(composite adenoca and neuroendocrine ca)	others	3	0	0	1	B-Ⅲ	pT2N2	2	2	0	III	III	mixed	66	10	antrum
GSM1523816	414	414T	EP	positive	0	36.5333	0	72.0667	TP53neg	M	66	Tubular adenoca, MD, intestinal		2	w/d~m/d	1	1	0	0	B-Ⅱ	pT2N1	2	1	0	II	II	intestinal	52	3	cardia
GSM1523817	415	415T	EP	positive	1	5.83333	1	6.23333	TP53neg	M	73	PD adenoca with neuroendocrine differentiation, indeterminate	0	3	p/d	2	0	1	1	B-Ⅱ	pT3N3	3	3	0	IV	IV	diffuse	28	19	body
GSM1523818	416	416T	EP	positive	1	7.86667	1	9.83333	TP53positive	F	66	Tubular adenoca, PD, diffuse	0	3	p/d	2	0	0	1	B-Ⅳ	pT3N3	3	3	0	IV	IV	diffuse	55	43	body
GSM1523819	419	419T	EP	positive	0	8.1	1	10.1	TP53positive	F	77	Tubular adenoca, MD, intestinal	0	2	w/d~m/d	1	1	0	1	B-Ⅳ	pT4N1	4	1	0	IV	IV	intestinal	36	6	cardia
GSM1523820	420	420T	EP	positive	0	0.766667	1	23.7	TP53positive	M	64	Tubular adenoca, MD, intestinal	0	2	w/d~m/d	1	1	0	1	B-Ⅲ	pT3N1	3	1	0	III	III	intestinal	11	1	cardia
GSM1523821	421	421T	EP	Negative	0	63.8333	0	71.1	MSI	M	64	Tubular adenoca, MD, intestinal	0	2	w/d~m/d	1	0	0	1	B-Ⅱ	pT4N1	4	1	0	IV	IV	intestinal	30	2	body
GSM1523822	422	422T	MP	Negative	0	59.7	0	70.9667	MSI	M	66	Tubular adenoca, MD, intestinal	0	2	w/d~m/d	1	0	0	1	B-Ⅲ	pT2N0	2	0	0	I	I	intestinal	38	0	antrum
GSM1523823	423	423T	EP	negative	0	59.2	0	70.9	MSI	F	64	Tubular adenoca, MD, intestinal	0	2	w/d~m/d	1	0	1	1	B-Ⅱ	pT2N2	2	2	0	III	III	intestinal	55	10	antrum
GSM1523824	424	424T	EP	positive	0	70.2667	0	70.6667	TP53neg	M	64	Tubular adenoca, MD, intestinal	0	2	w/d~m/d	1	0	1	1	B-Ⅲ	pT2N1	2	1	0	II	II	intestinal	48	2	body
GSM1523825	425	425T	EP	Negative	1	2.83333	1	4	MSI	M	69	Tubular adenoca, PD, intestinal	0	3	p/d	1	0	1	1	B-Ⅱ	pT3N2	3	2	0	III	III	intestinal	16	12	antrum
GSM1523826	426	426T	EP	positive	0	1.83333	1	2.7	TP53neg	M	74	Tubular adenoca, PD, intestinal	0	3	p/d	1	1	1	1	B-Ⅱ	pT3N1	3	1	0	III	III	intestinal	22	6	antrum
GSM1523827	427	427T	EP	positive	0	69.5333	0	70.0333	TP53neg	F	36	mucinous adenoca (signet-ring cell type), diffuse		5	mucinous	2	0	1	1	B-Ⅱ	pT3N1	3	1	0	III	III	diffuse	56	6	body
GSM1523828	428	428T	MP	positive	1	1.36667	1	5.86667	MSI	M	72	papillary adenoca, MD, intestinal	0	6,2	papillary	1	0	1	1	B-Ⅱ	pT3N3	3	3	0	IV	IV	intestinal	33	22	antrum
GSM1523829	430	430T	EP	positive	0	47.4333	0	69.8333	TP53neg	M	68	Tubular adenoca, WD, intestinal	0	1	w/d~m/d	1	0	0	0	B-I	T2N0	2	0	0	II	II	intestinal	45	0	antrum
GSM1523830	431	431T	EP	Negative	1	32.4333	1	53.4333	MSI	M	59	①Tubular adenoca, MD, intestinal		2	w/d~m/d	1	0	0	1	B-III	pT2N1	2	1	0	II	II	intestinal	23	1	antrum
GSM1523831	432	432T	EP	positive	1	0.1	1	30.9	TP53positive	M	68	Tubular adenoca, PD, indeterminate	0	3	p/d	2	0	1	1	B-Ⅱ	pT2N1M1	2	1	1	IV	IV	diffuse	22	4	antrum
GSM1523832	433	433T	EP	positive	1	6.7	1	17.6667	TP53positive	M	62	Tubular adenoca, PD, intestinal	0	3	p/d	1	1	1	1	B-Ⅲ	pT2N2	2	2	0	III	III	intestinal	46	15	body
GSM1523833	437	437T	EP	Negative	1	8.03333	1	8.86667	MSI	M	65	Signet ring cell ca, diffuse	0	4	signet	2	1	0	1	B-Ⅲ	pT3N3	3	3	0	IV	IV	diffuse	89	51	antrum
GSM1523834	438	438T	MP	positive	1	18.2	1	44.5667	TP53positive	F	66	Signet ring cell ca, diffuse		4	signet	2	1	0	1	B-Ⅲ	pT3N1	3	1	0	III	III	diffuse	29	4	body
GSM1523835	440	440 T	MP	positive	0	59.0333	0	69.3	EMT	M	54	Tubular adenoca, MD, intestinal	0	2	w/d~m/d	1	0	0	1	B-Ⅱ	pT2N1	2	1	0	II	II	intestinal	35	1	body
GSM1523836	441	441T	EP	positive	0	59.9667	0	69.2333	TP53positive	M	56	Tubular adenoca, MD, intestinal	0	2	w/d~m/d	1	0	0	0	B-Ⅲ	pT3N1	3	1	0	III	III	intestinal	31	1	body
GSM1523837	442	442T	EP	positive	0	3	1	26.8333	TP53neg	M	70	Tubular adenoca, MD, intestinal	0	2	w/d~m/d	1	1	0	0	B-Ⅱ	pT2N0	2	0	0	I	I	intestinal	13	0	body
GSM1523838	443	443T	EP	negative	0	9.7	1	10.3333	MSI	M	65	Tubular adenoca, MD, intestinal	0	2	w/d~m/d	1	0	0	1	B-Ⅲ	pT3N2	3	2	0	III	III	intestinal	47	7	antrum
GSM1523839	444	444T	MP	positive	0	68.2	0	69.1333	TP53neg	M	57	mucinous adenoca(signet-ring cell type), diffuse	0	5	mucinous	2	0	0	1	B-Ⅱ	pT3N2	3	2	0	III	III	diffuse	60	12	body
GSM1523840	445	445T	EP	positive	1	5.66667	1	22.8333	TP53positive	M	78	PD carcinoma with neuroendocrine and squamous differentiation, indeterminate	0	11	others	2	0	1	1	B-Ⅱ	pT2N1	2	1	0	II	II	diffuse	64	1	cardia
GSM1523841	446	446T	EP	positive	1	17.2667	1	42.0667	TP53positive	M	65	Tubular adenoca, PD, mixed	1	3	p/d	3	1	0	0	B-Ⅲ	pT2N1	2	1	0	II	II	mixed	69	1	body
GSM1523842	447	447T	EP	positive	0	46.2	1	48.7333	TP53neg	M	70	Tubular adenoca, PD, diffuse	0	3	p/d	2	1	0	1	B-Ⅱ	pT2N1	2	1	0	II	II	diffuse	34	6	antrum
GSM1523843	448	448T	EP	positive	1	10.8333	1	25.8667	TP53neg	F	65	Tubular adenoca, PD, diffuse	0	3	p/d	2	1	0	1	B-Ⅲ	pT4N2M1	4	2	1	IV	IV	diffuse	54	15	antrum
GSM1523844	450	450T	MP	positive	1	34.6667	0	68.9	EMT	M	54	Tubular adenoca, PD, intestinal	0	3	p/d	1	1	0	1	B-Ⅱ	pT3N2	3	2	0	III	III	intestinal	14	9	antrum
GSM1523845	451	451T	MP	positive	0	6.1	1	9.66667	TP53positive	F	77	undifferentiated ca, diffuse	0	8	others	2	0	1	1	B-Ⅱ	pT3N3	3	3	0	IV	IV	diffuse	25	19	antrum
GSM1523846	455	455T	MP	positive	0	43.8	0	68.3667	EMT	M	63	Tubular adenoca, PD, diffuse	1	3	p/d	2	0	0	1	B-Ⅲ	pT2N2	2	2	0	III	III	diffuse	36	15	cardia
GSM1523847	456	456T	EP	negative	0	58.8	0	68.1333	MSI	F	31	undifferentiated ca, intestinal	0	8	others	1	0	0	0	B-Ⅱ	pT2N1	2	1	0	II	II	intestinal	51	4	antrum
GSM1523848	457	457T	MP	positive	0	49.0333	0	68.1333	EMT	M	68	undifferentiated ca, diffuse	1	8	others	2	0	0	1	B-Ⅱ	pT3N1	3	1	0	III	III	diffuse	35	5	body
GSM1523849	459	459T	MP	positive	1	0.533333	1	28.0333	EMT	M	65	Tubular adenoca, MD, intestinal	0	2	w/d~m/d	1	0	1	1	B-Ⅲ	pT3N1	3	1	0	III	III	intestinal	30	6	antrum
GSM1523850	460	460T	MP	positive	1	10.0333	1	36.4	EMT	M	38	Signet ring cell ca, diffuse	0	4	signet	2	1	0	1	B-Ⅳ	pT4N2	4	2	0	IV	IV	diffuse	32	9	body
GSM1523851	465	465T	EP	negative	0	9.16667	0	67.2333	MSI	F	77	Tubular adenoca, MD, intestinal	0	2	w/d~m/d	1	0	0	1	B-Ⅲ	pT2N0	2	0	0	I	I	intestinal	40	0	antrum
GSM1523852	469	469T	EP	positive	0	27.8	1	31	TP53neg	M	55	Tubular adenoca, MD, intestinal	0	2	w/d~m/d	1	1	0	1	B-Ⅲ	pT3N1	3	1	0	III	III	intestinal	37	5	antrum
GSM1523853	470	470T	EP	positive	0	1.83333	0	66.7333	TP53neg	M	68	Tubular adenoca, MD, intestinal	0	2	w/d~m/d	1	0	1	1	B-Ⅲ	pT2N0	2	0	0	I	I	intestinal	27	0	antrum
GSM1523854	471	471T	EP	Negative	0	58.8667	0	66.7333	TP53neg	M	69	mucinous adenoca(signet-ring cell type), diffuse	0	5	mucinous	2	0	0	1	B-Ⅰ	pT2N1	2	1	0	II	II	diffuse	31	2	antrum
GSM1523855	476	476T	EP	positive	1	12.1333	1	21.9333	TP53neg	M	77	Tubular adenoca, MD, intestinal	0	2	w/d~m/d	1	0	1	1	B-Ⅰ	pT2N2	2	2	0	III	III	intestinal	26	7	body
GSM1523856	477	477T	MP	negative	0	65.4667	0	66.2	MSI	F	51	adenosquamous	0	7	others	2	0	0	0	B-Ⅱ	pT2N1	2	1	0	II	II	diffuse	55	1	antrum
GSM1523857	480	480T	MP	positive	1	5.9	1	14.4333	TP53neg	F	75	Tubular adenoca, MD, intestinal	0	2	w/d~m/d	1	0	1	1	B-Ⅲ	pT3N2	3	2	0	III	III	intestinal	35	14	antrum
GSM1523858	482	482T	MP	positive	1	5.93333	1	17.1	EMT	F	42	Signet ring cell ca, diffuse	0	4	signet	2	1	0	0	B-Ⅳ	pT2N0	2	0	0	I	I	diffuse	40	0	fundus, body, antrum
GSM1523859	483	483T	EP	positive	0	50.0333	0	53.1333	TP53positive	M	67	Tubular adenoca, MD, intestinal	0	2	w/d~m/d	1	0	1	1	B-Ⅲ	pT2N1	2	1	0	II	II	intestinal	40	3	body
GSM1523860	485	485T	EP	negative	0	0.733333	1	42.2	MSI	M	66	Tubular adenoca, PD, mixed	0	3	p/d	3	0	0	1	B-Ⅱ	pT2N0	2	0	0	I	I	mixed	32	0	antrum
GSM1523861	488	488T	EP	partial loss	0	59.3667	0	64.8	TP53positive	M	64	Tubular adenoca, MD, intestinal	0	2	w/d~m/d	1	0	0	0	B-Ⅰ	pT2N0	2	0	0	I	I	intestinal	34	0	body
GSM1523862	489	489T	MP	positive	1	11.3333	1	21	EMT	M	41	Signet ring cell ca, diffuse	0	4	signet	2	1	0	1	B-Ⅳ	pT3N3	3	3	0	IV	IV	diffuse	54	19	body
GSM1523863	493	493T	EP	negative	0	59.8333	0	64.5667	MSI	F	64	Tubular adenoca, PD, mixed	0	3	p/d	3	0	0	1	B-Ⅱ	pT2N0	2	0	0	I	I	mixed	41	0	antrum
GSM1523864	501	501T	EP	Negative	0	60.2	0	63.9667	MSI	M	52	Tubular adenoca, MD, intestinal	0	2	w/d~m/d	1	0	1	0	B-Ⅱ	pT2N0	2	0	0	I	I	intestinal	47	0	body
GSM1523865	502	502T	EP	positive	1	24.8	0	63.7	TP53neg	M	70	Tubular adenoca, MD, intestinal	0	2	w/d~m/d	1	1	1	1	B-Ⅲ	pT2N1	2	1	0	II	II	intestinal	33	5	body
GSM1523866	503	503T	MP	positive	0	3.9	1	4.36667	EMT	F	86	Tubular adenoca, PD, intestinal	0	3	p/d	1	1	1	1	B-Ⅲ	pT3N2M1	3	2	1	IV	IV	intestinal	16	10	antrum
GSM1523867	505	505T	EP	positive	1	9.7	1	33.2667	MSI	M	54	Tubular adenoca, MD, intestinal	0	2	w/d~m/d	1	0	0	1	unclassifiable	pT2N2	2	2	0	III	III	intestinal	38	8	antrum
GSM1523868	510	510T	EP	Negative	1	3.3	0	63.2667	MSI	M	62	Tubular adenoca, PD, mixed	0	3	p/d	3	1	0	1	B-Ⅱ	pT3N2	3	2	0	III	III	mixed	37	11	body and antrum
GSM1523869	514	514T	EP	positive	0	14.1	0	62.5333	TP53positive	F	67	Tubular adenoca, PD, diffuse	0	3	p/d	2	0	0	1	unclassifiable	pT2N1	2	1	0	II	II	diffuse	46	5	body
GSM1523870	516	516T	EP	Negative	0	59.1667	0	62.4667	MSI	M	75	Tubular adenoca, MD, intestinal	0	2	w/d~m/d	1	0	0	1	B-Ⅱ	pT2N1	2	1	0	II	II	intestinal	52	1	antrum
GSM1523871	517	517T	EP	Negative	0	21.7667	0	62.3667	MSI	F	70	Tubular adenoca, MD, intestinal	0	2	w/d~m/d	1	1	0	1	B-Ⅱ	pT2N1	2	1	0	II	II	intestinal	37	6	antrum
GSM1523872	518	518T	MP	positive	1	13.6	1	15.0333	TP53neg	F	61	Tubular adenoca, PD, diffuse	NA	3	p/d	2	1	0	1	B-Ⅳ	pT4N3M1	4	3	1	IV	IV	diffuse	61	26	body
GSM1523873	519	519T	EP	positive	1	0.6	1	24.0333	TP53positive	M	57	undifferentiated ca, indeterminate	1	8	others	2	0	0	1	B-Ⅲ	pT2N2M1	2	2	1	IV	IV	diffuse	40	12	cardia and body
GSM1523874	520	520T	EP	positive	0	59.8333	0	62.1	TP53neg	F	72	Tubular adenoca, MD, intestinal	0	2	w/d~m/d	1	1	0	1	B-Ⅱ	pT2N0	2	0	0	I	I	intestinal	36	0	antrum
GSM1523875	522	522T	EP	positive	1	6.23333	1	8.46667	TP53positive	M	79	Tubular adenoca, MD, intestinal	0	2	w/d~m/d	1	0	0	1	B-III	PT2N1	2	1	0	II	II	intestinal	52	3	body
GSM1523876	523	523T	EP	Negative	0	58.7	0	61.9	MSI	M	76	Tubular adenoca, MD, intestinal	0	2	w/d~m/d	1	1	0	0	B-Ⅱ	pT2N0	2	0	0	I	I	intestinal	33	0	antrum
GSM1523877	524	524T	EP	Negative	1	4.13333	1	13.1	TP53neg	M	65	Tubular adenoca, MD, intestinal/	0	2	w/d~m/d	1	0	1	1	B-III	pT2N2	2	2	0	III	III	intestinal	44	12	body
GSM1523878	525	525T	EP	positive	0	59.7	0	61.8667	TP53positive	M	56	Tubular adenoca, MD, intestinal	1	2	w/d~m/d	1	0	1	1	B-Ⅱ	pT2N1	2	1	0	II	II	intestinal	28	2	cardia
GSM1523879	528	528T	EP	positive	0	0.666667	0	61.1667	TP53neg	M	63	Tubular adenoca, MD, intestinal	0	2	w/d~m/d	1	0	1	1	B-Ⅱ	pT3N3	3	3	0	IV	IV	intestinal	37	20	body
GSM1523880	529	529T	EP	negative	0	54.9667	0	60.9667	MSI	F	54	undifferentiated ca, indeterminate	0	8	others	2	0	0	1	B-Ⅱ	pT2N0	2	0	0	I	I	diffuse	46	0	body
GSM1523881	532	532T	EP	positive	1	13.7333	1	14.9	TP53positive	M	74	Papillary adenoca, MD, intestinal	0	6	papillary	1	1	1	1	B-Ⅲ	pT2N2	2	2	0	III	III	intestinal	55	14	cardia
GSM1523882	533	533T	EP	positive	0	59.7	0	60.7	TP53positive	M	36	Tubular adenoca, PD, diffuse	1	3	p/d	2	1	0	1	B-Ⅲ	pT2N2	2	2	0	III	III	diffuse	75	7	body
GSM1523883	534	534T	EP	positive	1	30.0333	1	39.5333	TP53positive	M	77	Tubular adenoca, PD, diffuse	0	3	p/d	2	1	0	1	B-III	pT2N1	2	1	0	II	II	diffuse	31	2	antrum
GSM1523884	538	538T	MP	positive	0	3.06667	0	60.4333	TP53positive	M	50	Tubular adenoca, PD, diffuse	0	3	p/d	2	1	0	1	B-Ⅳ	pT3N1	3	1	0	III	III	diffuse	45	6	body
GSM1523885	540	540T	EP	negative	0	59.9667	0	60.2333	MSI	F	53	Tubular adenoca, PD, diffuse	0	3	p/d	2	0	0	1	B-Ⅰ	pT2N0	2	0	0	I	I	diffuse	53	0	antrum
GSM1523886	541	541T	MP	positive	1	3.96667	1	5.6	EMT	M	49	Signet ring cell ca, diffuse	0	4	signet	2	1	1	1	B-Ⅲ	pT3N3	3	3	0	IV	IV	diffuse	42	22	body
GSM1523887	542	542T	EP	positive	0	59.4333	0	60.2	TP53neg	M	46	Tubular adenoca, PD, diffuse	0	3	p/d	2	1	0	1	B-Ⅱ	pT2N0	2	0	0	I	I	diffuse	51	0	antrum
GSM1523888	544	544T	EP	Negative	0	59.8333	0	59.9	MSI	M	52	Tubular adenoca, PD, intestinal	0	3	p/d	1	0	0	1	B-Ⅱ	pT2N0	2	0	0	I	I	intestinal	44	0	antrum
GSM1523889	547	547T	EP	positive	0	55.3	0	59.6667	MSI	M	74	papillary adenoca, intestinal	0	6	papillary	1	0	1	0	B-Ⅰ	pT2N0	2	0	0	I	I	intestinal	45	0	cardia
GSM1523890	550	550T	EP	positive	1	57.2	0	59.5667	TP53neg	F	33	Tubular adenoca, PD, diffuse	0	3	p/d	2	1	0	1	B-Ⅲ	pT3N2	3	2	0	III	III	diffuse	94	9	cardia and body
GSM1523891	551	551T	MP	positive	0	48.6333	0	59.5667	TP53neg	F	53	mucinous adenoca(signet-ring cell type), intestinal	0	5	mucinous	1	0	0	1	B-Ⅱ	pT2N0	2	0	0	I	I	intestinal	39	0	antrum
GSM1523892	553	553T	EP	positive	0	47.5	0	59.4667	TP53neg	M	59	Tubular adenoca, MD, intestinal	0	2	w/d~m/d	1	1	0	1	B-Ⅲ	pT2N0	2	0	0	I	I	intestinal	53	0	antrum
GSM1523893	554	554T	EP	positive	1	3.96667	1	20.1	TP53neg	M	74	Papillary adenoca, intestinal	0	6	papillary	1	0	0	0	B-Ⅱ	pT2N0	2	0	0	I	I	intestinal	61	0	body
GSM1523894	556	556T	EP	positive	1	18.6333	1	35.7667	TP53positive	M	56	Tubular adenoca, MD, intestinal	0	2	w/d~m/d	1	1	0	0	B-Ⅱ	pT2N0	2	0	0	I	I	intestinal	77	0	body
GSM1523895	557	557T	EP	positive	0	49.0333	0	59.0333	TP53neg	M	66	Tubular adenoca, MD, intestinal	0	2	w/d~m/d	1	0	0	0	B-III	pT2N0	2	0	0	I	I	intestinal	32	0	antrum
GSM1523896	559	559T	EP	positive	1	18.3	1	28.0333	TP53positive	M	51	Tubular adenoca, MD, intestinal	1	2	w/d~m/d	1	1	0	1	B-Ⅲ	pT2N1	2	1	0	II	II	intestinal	64	1	body
GSM1523897	560	560T	EP	positive	0	57.5	0	58.8667	TP53neg	F	78	Tubular adenoca, MD, intestinal	0	2	w/d~m/d	1	0	0	0	B-Ⅱ	pT2N0	2	0	0	I	I	intestinal	54	0	antrum
GSM1523898	561	561T	EP	positive	0	49.5667	0	58.8333	TP53positive	M	60	Tubular adenoca, MD, intestinal	0	2	w/d~m/d	1	0	0	0	B-Ⅰ	pT2N0	2	0	0	I	I	intestinal	73	0	antrum
GSM1523899	566	566T	EP	Negative	0	57.1	0	58.0667	TP53positive	F	60	Papillary adenoca, MD, intestinal	0	6	papillary	1	0	0	1	B-Ⅰ	pT2N1	2	1	0	II	II	intestinal	142	1	cardia
GSM1523901	571	571T	EP	negative	0	53.5667	0	57.4667	MSI	F	65	Tubular adenoca, PD, intestinal	0	3	p/d	1	0	0	0	B-Ⅱ	pT2N0	2	0	0	I	I	intestinal	61	0	antrum
GSM1523903	584	584T	EP	positive	1	38.4333	1	39.8	MSI	M	60	Tubular adenoca, MD, intestinal	NA	2	w/d~m/d	1	0	0	1	B-Ⅲ	pT4N0	4	0	0	III	III	intestinal	41	0	body
GSM1523904	586	586T	EP	positive	1	42.3667	0	55.3667	TP53neg	M	56	papillary adenoca, intestinal	0	6	papillary	1	1	1	1	B-Ⅲ	pT2N3	2	3	0	IV	IV	intestinal	57	23	cardia
GSM1523905	588	588T	EP	positive	0	44.4	0	55.3	TP53neg	M	66	Signet ring cell ca, diffuse	0	4	signet	2	0	0	1	B-Ⅳ	pT2N1	2	1	0	II	II	diffuse	46	6	antrum
GSM1523906	589	589T	MP	positive	0	46.0333	0	55.3	EMT	M	53	lymphoepithelioma-like carcinoma, diffuse	NA	11(lymphoepithelioma-like carcinoma)	others	2	0	0	0	B-Ⅲ	pT2N0	2	0	0	I	I	diffuse	14	0	body
GSM1523908	592	592T	EP	positive	0	48.9667	0	55.0667	TP53neg	F	44	Tubular adenoca, PD, diffuse	0	3	p/d	2	0	0	1	B-Ⅱ	pT4N3	4	3	0	IV	IV	diffuse	58	23	body
GSM1523909	595	595T	EP	negative	0	49.3333	0	54.5333	MSI	M	74	Tubular adenoca, PD, diffuse	0	3	p/d	2	1	0	1	B-Ⅱ	pT2N1	2	1	0	II	II	diffuse	41	1	antrum
GSM1523910	596	596T	EP	negative	0	48.5	0	54.3333	MSI	M	53	Tubular adenoca, PD, diffuse	0	3	p/d	2	1	1	1	B-Ⅲ	pT3N1	3	1	0	III	III	diffuse	55	6	body, antrum
GSM1523911	603	603T	EP	positive	1	6.96667	1	21.8333	MSI	F	72	Tubular adenoca, MD, intestinal	0	2	w/d~m/d	1	1	1	1	B-Ⅰ	pT3N3	3	3	0	IV	IV	intestinal	45	28	antrum
GSM1523918	207	Tr_207	MP	positive	1	25.9	1	28.1333	EMT	M	62	Mucinous adenoca, diffuse	0	5	mucinous	2	1		1	B-Ⅲ	pT3N2	3	2	0	III	III	diffuse	65	8	antrum
GSM1523919	101	Tr_101	EP	positive	0	78.2	0	84.1	TP53positive	M	64	Tubular adenoca, PD, intestinal	0	3	p/d	1	1	0	1	B-Ⅱ	pT4N1	4	1	0	IV	IV	intestinal	42	1	body
GSM1523920	105	Tr_105	EP	positive	1	3.23333	1	9.33333	TP53neg	M	44	Tubular adenoca, MD, intestinal	0	2	w/d~m/d	1	1	0	0	B-Ⅲ	pT3N0	3	0	0	II	II	intestinal	12	0	body
GSM1523921	106	Tr_106	EP	positive	0	61	0	83.3	MSI	M	42	Tubular adenoca, PD, diffuse	0	3	p/d	2	0	0	0	B-Ⅱ	pT2N1	2	1	0	II	II	diffuse	59	2	antrum
GSM1523922	112	T112	EP	positive	1	16.5667	1	23.6	TP53neg	M	65	Adenoca, MD, intestinal	0	2	w/d~m/d	1	0		0	B-Ⅲ	pT2N1	2	1	0	II	II	intestinal	29	2	body
GSM1523923	113	Tr_113	EP	positive	1	11.7	1	26.4	TP53positive	M	59	Tubular adenoca, PD, diffuse	0	3	p/d	2	0	0	1	B-Ⅱ	pT2N1	2	1	0	II	II	diffuse	59	2
GSM1523924	114	Tr_114	EP	positive	0	73.5333	0	82.2	TP53neg	M	52	Tubular adenoca, PD, diffuse	0	3	p/d	2	0	0	0	B-Ⅱ	pT2N1	2	1	0	II	II	diffuse	40	1	body
GSM1523925	115	Tr_115	EP	positive	1	4.36667	1	6.3	TP53neg	F	59	Tubular adenoca, PD, diffuse	0	3	p/d	2	0		1	B-Ⅲ	pT2N1	2	1	0	II	II	diffuse	21	2	antrum
GSM1523926	116	Tr_116	EP	positive	0	61.1333	0	69.0333	TP53positive	M	69	①Tubular adenoca, MD, intestinal/ ②Tubular adenoca, WD, intestinal/ ③Tubular adenoca, WD, intestinal	0	①2/ ②1/ ③1	w/d~m/d	1	0	0	0	①B-Ⅲ+ (mimicking EGC type IIa+IIb)/ ②EGC type IIc/ ③EGC type Iic	①pT2N1/ ②pT1N1/ ③pT1N1	①2/ ②1/ ③1	1	0	①II/ ②I/ ③I	II	intestinal	38	5	cardia
GSM1523927	117	Tr_117	EP	positive	0	80.7667	0	80.7667	TP53positive	M	46	Tubular adenoca, PD, diffuse	0	3	p/d	2	1	1	0	B-Ⅲ	pT2N1	2	1	0	II	II	diffuse	52	3	body
GSM1523928	118	Tr_118	EP	positive	0	17.9333	1	54.1333	TP53neg	M	69	Papillary adenoca, intestinal	0	6	papillary	1	0		0	B-Ⅱ	pT2N1	2	1	0	II	II	intestinal	22	2	cardia
GSM1523929	11	Tr_11	EP	negative	0	60.2333	0	88.3333	MSI	F	67	Adenocar, PD, intestinal	0	3	p/d	1				B-Ⅱ	pT2N2	2	2	0	III	III	intestinal	41	9	antrum
GSM1523930	121	Tr_121	EP	positive	0	61.1667	0	78.5333	TP53neg	M	51	Tubular adenoca, WD, intestinal	0	1	w/d~m/d	1	0	0	0	B-Ⅱ	pT2N1	2	1	0	II	II	intestinal	34	3	antrum
GSM1523931	124	Tr_124	EP	positive	0	71.9333	0	77.6	TP53positive	F	61	Tubular adenoca, PD, diffuse	1	3	p/d	2	0	0	1	B-Ⅲ	pT2N1	2	1	0	II	II	diffuse	39	3	antrum
GSM1523932	128	Tr_128	EP	positive	1	0.8	1	12.6667	TP53neg	F	66	Tubular adenoca, MD, intestinal	NA	2	w/d~m/d	1	0	0	1	B-Ⅲ	pT2N1	2	1	0	II	II	intestinal	60	5	antrum
GSM1523933	129	Tr_129	EP	Negative	0	69.5333	0	75.2667	MSI	M	74	Tubular adenoca, PD, diffuse	0	3	p/d	2	1	1	1	B-Ⅲ	pT2N1	2	1	0	II	II	diffuse	38	2	antrum
GSM1523934	12	T12	EP	positive	1	11.6333	1	12.8	TP53neg	M	70	Adenoca, MD, intestinal	0	2	w/d~m/d	1	0		1	B-Ⅲ	pT3N3	3	3	0	IV	IV	intestinal	45	26	body
GSM1523935	132	Tr_132	MP	positive	0	85.2667	0	87.4	EMT	M	64	Signet ring cell ca, diffuse	0	4	signet	2	1		1	B-Ⅲ	pT3N0	3	0	0	II	II	diffuse	33	0	antrum
GSM1523936	133	Tr_133	MP	positive	1	10.8333	1	17.5667	TP53positive	M	70	Signet ring cell ca, diffuse	0	4	signet	2	1		0	B-Ⅲ	pT2N1	2	1	0	II	II	diffuse	36	1	antrum
GSM1523937	134	Tr_134	EP	positive	1	9.76667	1	19.6667	TP53positive	M	81	Tubular adenoca, MD, intestinal	NA	2	w/d~m/d	1	0	0	1	B-Ⅲ	pT2N1	2	1	0	II	II	intestinal	29	3	antrum
GSM1523938	135	Tr_135	MP	positive	1	0.7	1	5.76667	EMT	F	53	Tubular adenoca, PD, diffuse	0	3	p/d	2	1	1	1	B-Ⅳ	pT3N3	3	3	0	IV	IV	diffuse	45	44	body
GSM1523939	136	Tr_136	MP	positive	1	7.93333	1	11.2333	EMT	F	28	Tubular adenoca, PD, diffuse	0	3	p/d	2	1	0	1	B-Ⅲ	pT3N3	3	3	0	IV	IV	diffuse	39	31	body
GSM1523940	137	Tr_137	EP	positive	1	13.8667	1	20.0333	TP53neg	M	69	Tubular adenoca, MD, intestinal	0	2	w/d~m/d	1	1	1	1	B-Ⅲ	pT3N3	3	3	0	IV	IV	intestinal	29	26	antrum
GSM1523941	138	Tr_138	EP	positive	1	0.6	1	4.53333	TP53neg	M	70	Tubular adenoca, PD, diffuse	1	3	p/d	2	1	1	1	B-Ⅲ	pT2N3	2	3	0	IV	IV	diffuse	42	28	body
GSM1523942	139	Tr_139	EP	Positive	0	69.5667	0	70.2667	TP53neg	M	70	①Tubular adenoca, MD, intestinal/ ②Tubular adenoca, WD, intestinal	0	①2/ ②1	w/d~m/d	1	0	0	0	①B-Ⅱ/ ②ECG type I	①pT2N2/ ②pT1N2	①2/ ②1	2	0	①III/ ②II	III	intestinal	32	8	antrum
GSM1523943	140	Tr_140	EP	positive	1	2.93333	1	5.53333	TP53neg	F	72	Tubular adenoca, PD, diffuse	0	3	p/d	2			1	B-Ⅳ	pT3N2M1	3	2	1	IV	IV	diffuse	31	21	cardia
GSM1523944	141	Tr_141	EP	positive	0	11.5	0	69.6333	TP53positive	M	71	undifferentiated ca, diffuse	0	8	others	2	0	0	0	B-Ⅱ	pT2N2	2	2	0	III	III	diffuse	44	12	antrum
GSM1523945	142	Tr_142	MP	negative	1	15.2667	1	17.5333	EMT	M	53	Signet ring cell ca, diffuse	0	4	signet	2	1	0	1	B-Ⅳ	pT4N3	4	3	0	IV	IV	diffuse	34	29	entire
GSM1523946	143	Tr_143	EP	positive	0	3.7	0	68.9333	TP53positive	M	50	Tubular adenoca, MD, intestinal	0	2	w/d~m/d	1	0	0	1	B-Ⅱ	pT2N2	2	2	0	III	III	intestinal	36	11	antrum
GSM1523947	144	Tr_144	EP	Negative	0	64.2333	0	68.4333	MSI	F	74	Tubular adenoca, MD, intestinal	0	2	w/d~m/d	1	0	0	1	B-Ⅱ	pT3N0	3	0	0	II	II	intestinal	13	0	antrum
GSM1523948	145	Tr_145	MP	positive	1	15.3333	1	27.4667	EMT	M	52	Tubular adenoca, PD, diffuse	0	3	p/d	2	1	1	1	B-Ⅳ	pT3N3	3	3	0	IV	IV	diffuse	35	24	body
GSM1523949	146	Tr_146	MP	positive	1	3.23333	1	10.1	EMT	F	51	Tubular adenoca, PD, diffuse	0	3	p/d	2	1	1	1	B-Ⅳ	pT3N2M1	3	2	1	IV	IV	diffuse	12	9	body
GSM1523950	148	Tr_148	EP	positive	0	58.8333	0	68.2	TP53neg	M	57	Tubular adenoca, MD, intestinal	0	2	w/d~m/d	1	0	0	1	B-Ⅱ	pT2N3	2	3	0	IV	IV	intestinal	55	18	antrum
GSM1523951	14	T14	EP	positive	1	36.5	1	53.0333	TP53positive	M	66	Adenoca, PD, diffuse	1	3	p/d	2	0		1	B-Ⅲ	pT4N2M1	4	2	1	IV	IV	diffuse	33	7	cardia
GSM1523952	150	Tr_150	EP	Negative	0	100.867	0	100.867	MSI	F	54	Adenoca, PD, diffuse	0	3	p/d	2			0	B-Ⅲ	pT2N1	2	1	0	II	II	diffuse	51	2	antrum
GSM1523953	151	Tr_151	EP	positive	0	84.7667	0	84.7667	TP53neg	M	70	Adenoca, PD, diffuse		3	p/d	2			1	B-Ⅲ	pT2N2	2	2	0	III	III	diffuse	50	8	antrum
GSM1523954	152	Tr_152	EP	positive	0	60.2333	0	100.867	TP53neg	M	62	Adenoca, PD, diffuse	0	3	p/d	2			1	B-Ⅱ	pT2N1	2	1	0	II	II	diffuse	37	3	antrum
GSM1523955	154	Tr_154	MP	positive	1	31.4	1	34.3667	TP53positive	M	49	Adenoca, MD, mixed	0	2	w/d~m/d	1	1		1	B-Ⅲ	pT2N2	2	2	0	III	III	mixed	27	8	body
GSM1523956	155	Tr_155	EP	positive	0	19.0667	1	31.1333	TP53neg	M	76	Adenoca, WD, mixed	0	1	w/d~m/d	1				B-Ⅱ	pT2N1	2	1	0	II	II	mixed	41	1	body
GSM1523957	156	Tr_156	EP	positive	0	70.0333	0	100.633	TP53positive	F	37	Adenoca, PD, intestinal		3	p/d	1			1	B-Ⅲ	pT2N1	2	1	0	II	II	intestinal	18	6	body
GSM1523958	157	Tr_157	EP	positive	0	97.2	0	100.233	TP53positive	M	56	Adenoca, PD, diffuse	1	3	p/d	2				B-Ⅲ	pT2N1	2	1	0	II	II	diffuse	52	5	body
GSM1523959	16	T16	EP	positive	1	10.2	1	17.4333	TP53neg	M	54	Adenoca, MD, intestinal	0	2	w/d~m/d	1	1		1	B-Ⅱ	pT2N3	2	3	0	IV	IV	intestinal	30	18	antrum
GSM1523960	171	Tr_171	EP	positive	0	61.4	0	99	TP53neg	F	70	Adenoca, MD, intestinal	0	2	w/d~m/d	1			1	B-Ⅲ	pT2N1	2	1	0	II	II	intestinal	30	1	body
GSM1523961	172	Tr_172	EP	partial loss	0	6.16667	1	9.5	MSI	M	63	Adenoca, MD, intestinal	0	2	w/d~m/d	1	1		1	B-Ⅲ	pT2N1	2	1	0	II	II	intestinal	16	2	antrum
GSM1523962	173	Tr_173	MP	positive	1	14.4667	1	20.1333	EMT	M	48	Signet ring cell ca, diffuse	0	4	signet	2	1			B-Ⅳ	pT3N2	3	2	0	III	III	diffuse	44	10	body
GSM1523963	175	Tr_175	EP	positive	1	40.8333	1	45.7667	TP53neg	F	69	Adenoca, PD, intestinal	0	3	p/d	1			1	B-Ⅲ	pT2N1	2	1	0	II	II	intestinal	29	4	antrum
GSM1523964	177	Tr_177	EP	negative	0	98.5333	0	98.5333	MSI	M	61	Adenoca, MD, intestinal	0	2	w/d~m/d	1				B-Ⅲ	pT2N1	2	1	0	II	II	intestinal	38	4	body
GSM1523965	17	T17	MP	positive	1	8.9	1	11.4667	EMT	M	52	Signet ring cell ca, diffuse	0	4	signet	2	1		1	B-Ⅰ	pT3N3	3	3	0	IV	IV	diffuse	45	21	antrum
GSM1523966	180	Tr_180	EP	positive	0	0.766667	1	51.8	TP53neg	M	35	Adenoca, PD, diffuse	0	3	p/d	2			1	B-Ⅲ	pT2N3	2	3	0	IV	IV	diffuse	48	16	body
GSM1523967	182	Tr_182	EP	positive	0	93.4667	0	98.4667	TP53positive	M	52	Undifferentiated ca	0	8	others	2			1	B-Ⅲ	pT2N2	2	2	0	III	III	diffuse	15	8	cardia
GSM1523968	185	Tr_185	MP	positive	1	35.8667	1	45.1667	EMT	F	44	Signet ring cell ca, diffuse	0	4	signet	2	1		0	B-Ⅳ	pT3N0M1	3	0	1	IV	IV	diffuse	36	0	entire
GSM1523969	186	Tr_186	MP	positive	1	12.1333	1	17.9	TP53neg	M	69	Adenoca, PD, diffuse	0	3	p/d	2			1	B-Ⅳ	pT3N1	3	1	0	III	III	diffuse	36	3	antrum
GSM1523970	187	Tr_187	EP	negative	1	7.4	1	15.7	TP53neg	F	77	Adenoca, PD, mixed	0	3	p/d	2			1	B-Ⅱ	pT2N1	2	1	0	II	II	mixed	43	6	antrum
GSM1523971	188	Tr_188	MP	positive	1	11.6667	1	13.3	EMT	F	45	Signet ring cell ca, diffuse	0	4	signet	2			0	B-Ⅳ	pT3N1	3	1	0	III	III	diffuse	38	4	cardia
GSM1523972	189	Tr_189	EP	positive	1	6.03333	1	6.5	TP53neg	M	70	Tubular adenoca, (MD) and PD, mixed	0	3	p/d	2	0		1	B-Ⅲ	pT2N1M1	2	1	1	IV	IV	mixed	28	1	antrum
GSM1523973	18	T18	EP	positive	0	23.7667	0	87.2667	TP53neg	M	62	Adenoca, PD, diffuse	0	3	p/d	2	0		0	B-Ⅲ	pT2N2	2	2	0	III	III	diffuse	50	8	antrum
GSM1523974	190	Tr_190	EP	positive	0	91.9333	0	98.2333	TP53neg	M	61	Tubular adenoca, MD, intestinal	0	2	w/d~m/d	1	0		1	B-Ⅱ	pT2N1	2	1	0	II	II	intestinal	41	6	body
GSM1523975	192	Tr_192	MP	positive	1	1.9	1	7.2	EMT	M	67	Tubular adenoca, PD, diffuse	1	3	p/d	2				B-Ⅳ	pT3N1	3	1	0	III	III	diffuse	68	3	antrum
GSM1523976	193	Tr_193	EP	positive	1	24.5333	1	56	TP53neg	M	69	Tubular adenoca, PD, mixed	NA	3	p/d	2			1	B-Ⅲ	pT2N2	2	2	0	III	III	mixed	59	7	antrum
GSM1523977	197	Tr_197	EP	positive	0	0.7	1	1	TP53neg	M	63	Hepatoid adenoca, diffuse	0	9	hepatoid	2	0		0	B-Ⅲ	pT2N1	2	1	0	II	II	diffuse	30	5	antrum
GSM1523978	19	T19	EP	positive	1	13.0333	1	16.2333	TP53positive	F	67	Adenoca, PD, diffuse	0	3	p/d	2	0		1	B-Ⅲ	pT2N3	2	3	0	IV	IV	diffuse	58	20	cardia
GSM1523979	1	Tr_1	EP	Negative	1	3.36667	1	9.43333	MSI	M	78	Adenoca, MD	0	2	w/d~m/d	1				B-Ⅲ	pT3N2	3	2	0	III	III	intestinal	30	7	antrum
GSM1523980	201	Tr_201	MP	positive	0	4.33333	1	6.7	TP53positive	F	77	Adenoca, PD, diffuse	0	3	p/d	2				B-Ⅳ	pT3N2	3	2	0	III	III	diffuse	34	14	cardia
GSM1523981	202	Tr_202	MP	positive	0	77.0667	0	97.2	EMT	M	51	Signet ring cell ca, diffuse	0	4	signet	2				B-Ⅱ	pT2N1	2	1	0	II	II	diffuse	37	5	antrum
GSM1523982	204	Tr_204	MP	positive	0	4.63333	1	8.7	EMT	M	56	Signet ring cell ca, diffuse	0	4	signet	2	1		1	B-Ⅲ	pT3N2M1	3	2	1	IV	IV	diffuse	29	10	antrum
GSM1523983	205	Tr_205	EP	negative	1	5.66667	1	10.1	MSI	M	61	Adenoca, PD, diffuse	0	3	p/d	2			1	B-Ⅲ	pT2N2	2	2	0	III	III	diffuse	35	7	cardia
GSM1523984	206	Tr_206	MP	positive	0	21.8	0	96.9667	EMT	M	57	Adenoca, PD, diffuse	NA	3	p/d	2			1	B-Ⅱ	pT2N1	2	1	0	II	II	diffuse	37	4	antrum
GSM1523985	209	Tr_209	EP	positive	0	0.733333	1	77.5333	TP53positive	M	70	Adenoca, MD, intestinal	1	2	w/d~m/d	1				B-Ⅱ	pT2N2	2	2	0	III	III	intestinal	26	8	cardia
GSM1523986	20	T20	EP	positive	1	73.7333	0	86.8	TP53positive	M	72	Adenoca, PD, diffuse	0	3	p/d	2	0		1	B-Ⅱ	pT3N2	3	2	0	III	III	diffuse	47	8	antrum
GSM1523987	212	Tr_212	EP	positive	1	13.1	1	18.2667	TP53neg	F	30	Adenoca, PD, diffuse	0	3	p/d	2				B-Ⅲ	pT3N2	3	2	0	III	III	diffuse	34	7	body
GSM1523988	213	Tr_213	MP	positive	0	0.766667	1	14.8333	EMT	M	65	Adenoca, PD, diffuse	0	3	p/d	2				B-Ⅳ	pT2N2	2	2	0	III	III	diffuse	21	13	antrum
GSM1523989	21	T21	MP	positive	0	64.9667	0	86.7	TP53neg	M	46	Adenoca, PD, intestinal	0	3	p/d	1	0		1	B-Ⅲ	pT3N3	3	3	0	IV	IV	intestinal	37	22	body
GSM1523990	225	Tr_225	MP	positive	1	5.73333	1	14.1667	EMT	M	40	Adenoca, PD, diffuse	0	3	p/d	2	0		1	B-Ⅱ	pT2N2	2	2	0	III	III	diffuse	49	9	body
GSM1523991	226	Tr_226	MP	positive	0	12.1	0	95.2	TP53neg	F	63	Adenoca, MD, intestinal	NA	2	w/d~m/d	1				B-Ⅱ	pT2N1	2	1	0	II	II	intestinal	29	2	antrum
GSM1523992	227	Tr_227	EP	negative	1	15.6333	1	20.1333	TP53positive	F	70	Adenoca, PD, diffuse	0	3	p/d	2			1	B-Ⅲ	pT3N3	3	3	0	IV	IV	diffuse	35	22	antrum
GSM1523993	228	Tr_228	EP	positive	0	35.4667	1	68.1333	TP53neg	M	69	Adenoca, MD, intestinal	0	2	w/d~m/d	1	0		1	B-Ⅲ	pT2N2	2	2	0	III	III	intestinal	42	9	antrum
GSM1523994	22	T22	EP	positive	0	35.4	0	86.3667	TP53neg	M	63	Adenoca, MD, intestinal	0	2	w/d~m/d	1	0		0	B-Ⅰ	pT2N2	2	2	0	III	III	intestinal	40	13	antrum
GSM1523995	236	Tr_236	EP	positive	0	6.06667	1	6.36667	TP53neg	M	82	Adenoca, MD to PD, mixed	0	3	p/d	2			1	B-Ⅱ	pT2N2	2	2	0	III	III	mixed	23	9	cardia
GSM1523996	237	Tr_237	EP	Negative	1	30	1	35.2	TP53positive	F	75	Signet ring cell ca, diffuse	0	4	signet	2				B-Ⅱ	pT2N1	2	1	0	II	II	diffuse	28	2	antrum
GSM1523997	238	Tr_238	EP	positive	1	18.1667	1	25.2	TP53neg	F	72	Adenoca, MD, diffuse	0	2	w/d~m/d	2	0		1	B-Ⅲ	pT4N3	4	3	0	IV	IV	diffuse	37	16	antrum
GSM1523998	23	T23	EP	positive	1	9.36667	1	21.2333	TP53neg	M	59	Adenoca, MD, intestinal	0	2	w/d~m/d	1	0		1	B-Ⅱ	pT2N2	2	2	0	III	III	intestinal	47	11	antrum
GSM1523999	240	Tr_240	EP	positive	0	57.6333	0	93.8667	TP53neg	M	66	Adenoca, WD, intestinal	0	1	w/d~m/d	1			1	B-Ⅰ	pT2N1	2	1	0	II	II	intestinal	33	6	body
GSM1524000	241	Tr_241	MP	Negative	0	2.1	0	93.8667	MSI	F	69	Signet ring cell ca, diffuse	0	4	signet	2	0		1	B-Ⅲ	pT3N2	3	2	0	III	III	diffuse	29	9	antrum
GSM1524001	246	Tr_246	EP	positive	0	88.2	0	93.6333	TP53neg	M	58	Adenoca, MD, intestinal	0	2	w/d~m/d	1			0	B-Ⅱ	pT2N1	2	1	0	II	II	intestinal	37	4	body
GSM1524002	24	Tr_24	EP	Negative	0	5.06667	0	86.1333	MSI	M	64	Adenoca, MD to PD, mixed	0	2,3	p/d	3			1	B-Ⅲ	pT3N2	3	2	0	III	III	mixed	25	8	cardia
GSM1524003	25	T25	EP	positive	0	82.4	0	85.9333	TP53neg	F	60	Tubular adenoca, MD, intestinal	0	2	w/d~m/d	1			1	Mimicking EGC 2b+1	pT2N2	2	2	0	III	III	intestinal	18	10	antrum
GSM1524004	26	T26	EP	positive	1	0.7	1	5.93333	TP53neg	M	58	Adenoca, PD, diffuse	1	3	p/d	2	0		1	B-Ⅱ	pT4N3M1	4	3	1	IV	IV	diffuse	32	19	body
GSM1524005	282	Tr_282	EP	positive	1	2.1	1	9.46667	TP53neg	M	71	Adenoca, MD, intestinal	0	2	w/d~m/d	1				B-Ⅱ	pT2N3M1	2	3	1	IV	IV	intestinal	33	18	antrum
GSM1524006	287	Tr_287	MP	positive	1	12.1333	1	26.2667	EMT	F	41	Signet ring cell ca	0	4	signet	2				B-Ⅳ	pT2N2	2	2	0	III	III	diffuse	48	7	body
GSM1524007	288	Tr_288	EP	positive	1	5.56667	1	10.3667	TP53neg	F	48	Signet ring cell ca, diffuse	0	4	signet	2				B-Ⅱ	pT3N1M1	3	1	1	IV	IV	diffuse	13	4	cardia
GSM1524008	28	T28	EP	positive	1	6.7	1	10.8333	MSI	M	39	Adenoca, PD, diffuse	0	3	p/d	2	1		1	B-Ⅲ	pT3N3	3	3	0	IV	IV	diffuse	54	17	antrum
GSM1524009	299	Tr_299	MP	positive	1	59.1667	1	65	TP53neg	F	60	Adenoca, PD, diffuse	0	3	p/d	2	1		0	B-Ⅲ	pT2N2	2	2	0	III	III	diffuse	23	10	cardia
GSM1524010	29	T29	MP	positive	1	18.5333	1	19.7	EMT	F	73	Adenoca, PD, diffuse	0	3	p/d	2	0		1	B-Ⅳ	pT2N2	2	2	0	III	III	diffuse	23	9	body
GSM1524011	301	Tr_301	EP	positive	0	58.6333	0	90.2	TP53neg	F	63	Adenoca, MD, intestinal	0	2	w/d~m/d	1	0		1	B-Ⅲ	pT2N1	2	1	0	II	II	intestinal	56	6	antrum
GSM1524012	30	T30	EP	positive	0	83.0333	0	85.2333	TP53neg	M	64	Adenoca, PD, diffuse	0	3	p/d	2	1		1	B-Ⅲ	pT3N1	3	1	0	III	III	diffuse	63	3	antrum
GSM1524013	311	Tr_311	EP	positive	0	70.2	0	89.9	TP53neg	M	63	Adenoca, MD, intestinal		2	w/d~m/d	1	0		1	B-Ⅱ	pT2N1	2	1	0	II	II	intestinal	24	6	body
GSM1524014	318	Tr_318	EP	positive	1	7.66667	1	11.3333	TP53neg	F	66	Adenoca, PD, intestinal	0	3	p/d	1	1		1	B-Ⅲ	pT4N3M1	4	3	1	IV	IV	intestinal	49	40	antrum
GSM1524015	319	Tr_319	EP	positive	1	6.06667	1	24.8667	TP53neg	M	61	Tubular adenoca, MD with focal papillary adenoca(20%), intestinal	0	2,6(20%)	papillary	1	0		0	B-Ⅲ	pT4N1	4	1	0	IV	IV	intestinal	10	3	antrum
GSM1524016	31	T31	EP	positive	1	14	1	27.8	TP53positive	M	24	Adenoca, PD, diffuse	0	3	p/d	2	0		1	B-Ⅲ	pT3N3M1	3	3	1	IV	IV	diffuse	41	31	body
GSM1524017	32	T32	EP	positive	0	10.7	0	85.0333	TP53neg	M	67	Tubular adenoca, MD, intestinal	0	2	w/d~m/d	1	0		0	B-Ⅲ	pT2N2	2	2	0	III	III	intestinal	44	14	antrum
GSM1524018	33	Tr_33	EP	positive	0	73.2	0	84.7667	TP53positive	M	64	Tubular adenoca, MD, mixed	0	2	w/d~m/d	1	1	0	1	B-Ⅲ	pT3N1	3	1	0	III	III	mixed	52	5	antrum
GSM1524019	34	T34	EP	positive	1	6.16667	1	8.33333	TP53neg	M	70	Signet ring cell ca, diffuse	0	4	signet	2	0	0	1	B-Ⅲ	pT3N3	3	3	0	IV	IV	diffuse	30	24	body
GSM1524020	35	Tr_35	EP	positive	0	61.1667	0	84.3	TP53positive	M	51	Tubular adenoca, MD, intestinal	0	2	w/d~m/d	1	0	1	1	B-Ⅲ	pT2N2	2	2	0	III	III	intestinal	44	14	body
GSM1524021	36	T36	EP	positive	0	11.9	1	12.9333	TP53positive	F	56	Tubular adenoca, PD, diffuse	0	3	p/d	2	1	0	0	B-Ⅲ	pT3N1	3	1	0	III	III	diffuse	50	1	body
GSM1524022	38	T38	MP	positive	1	3.46667	1	8.03333	TP53neg	F	65	Signet ring cell ca, diffuse	0	4	signet	2	1	1	1	B-Ⅳ	pT3N3	3	3	0	IV	IV	diffuse	61	61	body
GSM1524023	39	Tr_39	EP	positive	0	81.4333	0	83.8333	TP53neg	F	77	Tubular adenoca, MD, intestinal	0	2	w/d~m/d	1	0	0	1	B-Ⅳ	pT4N2	4	2	0	IV	IV	intestinal	41	14	antrum
GSM1524024	3	Tr_3	EP	positive	1	49.4667	1	89.4333	TP53positive	M	61	Signet ring cell ca, diffuse		4	signet	2	1		1	B-Ⅲ	pT3N2	3	2	0	III	III	diffuse	53	9	antrum
GSM1524025	41	Tr_41	EP	Negative	0	14.1	1	81.8333	MSI	M	71	Tubular adenoca, PD, diffuse	0	3	p/d	2	0	0	1	B-Ⅲ	pT2N2	2	2	0	III	III	diffuse	46	8	antrum
GSM1524026	42	T42	MP	positive	1	81.3667	0	83.6	EMT	F	52	Signet ring cell ca, diffuse	0	4	signet	2	1	0	1	B-Ⅲ	pT3N1	3	1	0	III	III	diffuse	29	5	body
GSM1524027	45	T45	EP	positive	0	57.7667	1	59.7	TP53neg	M	61	Signet ring cell ca, diffuse	0	4	signet	2	1	0	1	B-Ⅲ	pT3N2	3	2	0	III	III	diffuse	31	10	body
GSM1524028	47	T47	EP	positive	1	26.5667	1	47.7	TP53positive	M	72	Tubular adenoca, PD, intestinal	0	3	p/d	1	0	0	0	B-Ⅲ	pT2N2	2	2	0	III	III	intestinal	26	12	body
GSM1524029	49	T49	MP	Negative	1	21.7	1	31.1	EMT	F	50	Signet ring cell ca, diffuse	0	4	signet	2	0	0	1	B-Ⅳ	pT4N3	4	3	0	IV	IV	diffuse	31	22	body
GSM1524030	4	T4	MP	positive	1	27.5333	1	31.3333	EMT	F	46	Signet ring cell ca, diffuse	0	4	signet	2				B-Ⅳ	pT3N1	3	1	0	III	III	diffuse	44	3	cardia
GSM1524031	50	T50	EP	positive	1	14.1333	0	82	TP53positive	M	55	Tubular adenoca, MD, intestinal	0	2	w/d~m/d	1	1		1	B-Ⅳ	pT2N3	2	3	0	IV	IV	intestinal	42	19	antrum
GSM1524032	51	Tr_51	EP	negative	1	12.2	1	77.2	MSI	F	70	Tubular adenoca, MD, intestinal	0	2	w/d~m/d	1	0		0	B-Ⅱ	pT4N1	4	1	0	IV	IV	intestinal	56	1	antrum
GSM1524033	52	Tr_52	EP	positive	0	80.2667	0	80.8333	TP53positive	F	67	Tubular adenoca, PD, intestinal	1	3	p/d	1	0		0	B-Ⅲ	pT2N2M1	2	2	1	IV	IV	intestinal	37	14	body
GSM1524034	53	Tr_53	EP	positive	1	18.1667	1	44.0667	TP53positive	M	65	Tubular adenoca, WD, intestinal	0	1	w/d~m/d	1	1	0	1	B-Ⅳ	pT3N1	3	1	0	III	III	intestinal	44	1	body
GSM1524035	54	Tr_54	MP	positive	0	60.4333	0	80.3	EMT	F	64	Tubular adenoca, PD, mixed	0	3	p/d	2	0	0	1	B-Ⅳ	pT3N3	3	3	0	IV	IV	mixed	25	16	body
GSM1524036	55	T55	EP	positive	0	71	0	79.9333	TP53neg	M	70	Tubular adenoca, MD, intestinal	0	2	w/d~m/d	1	0	0	1	B-Ⅲ	pT3N1	3	1	0	III	III	intestinal	13	3	body
GSM1524037	56	T56	MP	positive	1	18	1	23.4333	TP53neg	M	72	Tubular adenoca, MD, intestinal	0	2	w/d~m/d	1	1	0	1	B-Ⅱ	pT3N2	3	2	0	III	III	intestinal	23	7	antrum
GSM1524038	57	T57	EP	positive	0	8.43333	1	8.63333	TP53positive	M	74	Signet ring cell ca, diffuse	0	4	signet	2	1	0	1	B-Ⅳ	pT2N3M1	2	3	1	IV	IV	diffuse	58	40	entire
GSM1524039	58	T58	MP	positive	1	11.8	1	12.0667	EMT	M	72	Signet ring cell ca, diffuse	0	4	signet	2	0	0	1	B-Ⅲ	pT3N2	3	2	0	III	III	diffuse	18	9	antrum
GSM1524040	60	T60	EP	positive	1	18.3	1	36.1667	TP53neg	F	55	Signet ring cell ca, diffuse	0	4	signet	2	0	0	1	B-Ⅲ	pT3N3	3	3	0	IV	IV	diffuse	53	28	antrum
GSM1524041	61	T61	MP	positive; MSH2 mutation (+)	0	68.4333	0	77.3333	MSI	M	56	Tubular adenoca, MD, intestinal	0	2	w/d~m/d	1	0	0	1	B-Ⅲ	pT2N3M1	2	3	1	IV	IV	intestinal	41	17	body
GSM1524042	62	T62	EP	positive	1	0.533333	1	10.8333	TP53neg	F	62	Tubular adenoca, PD, diffuse	0	3	p/d	2	0	1	1	B-Ⅲ	pT2N2	2	2	0	III	III	diffuse	36	11	cardia
GSM1524043	63	T63	EP	positive	1	4.1	1	16.8333	TP53positive	M	60	Tubular adenoca, PD, diffuse	1	3	p/d	2	0	0	1	B-Ⅱ	pT2N2M1	2	2	1	IV	IV	diffuse	30	7	body
GSM1524044	64	Tr_64	MP	positive	1	3.06667	1	22.8667	TP53neg	M	80	Tubular adenoca, MD, intestinal		2	w/d~m/d	1	0	0	0	B-Ⅱ	pT2N1M1	2	1	1	IV	IV	intestinal	40	4	antrum
GSM1524045	68	Tr_68	EP	positive	0	64.6	0	89.1333	TP53positive	M	33	Tubular adenoca, MD, intestinal	0	2	w/d~m/d	1			1	B-Ⅱ	pT2N1	2	1	0	II	II	intestinal	60	2	body
GSM1524046	75	Tr_75	MP	positive	0	87.5333	0	88.0333	TP53neg	F	59	Adenoca, PD, diffuse	0	3	p/d	2			1	B-Ⅲ	pT2N1	2	1	0	II	II	diffuse	28	5	antrum
GSM1524047	77	Tr_77	EP	positive	0	33.9667	0	69.8667	TP53positive	M	74	Adenoca, PD, diffuse	0	3	p/d	2	0		1	B-Ⅲ	pT2N1	2	1	0	II	II	diffuse	43	5	antrum
GSM1524048	78	Tr_78	MP	negative	0	36.3	1	46.8	MSI	M	67	Adenoca, MD, intestinal	0	2	w/d~m/d	1	0		1	B-Ⅱ	pT2N1	2	1	0	II	II	intestinal	22	2	antrum
GSM1524049	79	Tr_79	MP	positive	0	0.5	0	87.8	TP53positive	M	62	Adenoca, MD, intestinal	0	2	w/d~m/d	1	0		0	B-Ⅱ	pT2N1	2	1	0	II	II	intestinal	33	1	body
GSM1524050	80	Tr_80	EP	positive	1	21.7333	1	57.1333	TP53positive	M	66	Adenoca, WD, intestinal	0	1	w/d~m/d	1	1		1	B-Ⅱ	pT2N1	2	1	0	II	II	intestinal	29	3	antrum
GSM1524051	81	Tr_81	EP	positive	0	85.0333	0	87.2667	TP53neg	F	51	Adenoca, PD, diffuse	0	3	p/d	2	0		0	B-Ⅲ	pT2N1	2	1	0	II	II	diffuse	33	2	antrum
GSM1524052	83	Tr_83	MP	positive	0	8.76667	1	13.1667	TP53neg	M	74	Adenoca, PD, diffuse	0	3	p/d	2	1		1	B-Ⅳ	pT2N1	2	1	0	II	II	diffuse	42	2	antrum
GSM1524053	84	Tr_84	EP	negative	0	79.8333	0	86.9333	TP53positive	M	61	Adenoca, MD, intestinal	0	2	w/d~m/d	1	1		1	B-Ⅱ	pT2N1	2	1	0	II	II	intestinal	31	5	body
GSM1524054	85	Tr_85	EP	negative	0	12.5667	0	86.5667	MSI	M	72	Tubular adenoca, MD, intestinal	0	2	w/d~m/d	1	0		0	B-Ⅲ	pT2N1	2	1	0	II	II	intestinal	32	1	antrum
GSM1524055	86	Tr_86	MP	positive	1	12.1333	1	37.9333	TP53positive	M	54	Adenoca, MD, intestinal	0	2	w/d~m/d	1	0		0	B-Ⅱ	pT2N1	2	1	0	II	II	intestinal	18	1	antrum
GSM1524056	88	Tr_88	EP	positive	1	7.5	1	14.1667	TP53neg	M	71	Adenocarcinoma with neuroendocrine differentiation	0	11 Adenocarcinoma with neuroendocrine differentiation	others	1	0		1	B-Ⅰ	pT2N1	2	1	0	II	II	intestinal	24	1	body
GSM1524057	90	Tr_90	MP	positive	1	14.9667	1	15.9333	EMT	M	80	Adenoca, PD, intestinal	0	3	p/d	1	0		1	B-Ⅲ	pT4N0	4	0	0	IV	IV	intestinal	10	0	antrum
GSM1524058	91	Tr_91	MP	positive	0	85.4667	0	85.4667	EMT	F	56	Tubular adenoca, PD, intestinal	0	3	p/d	1			0	B-Ⅲ	pT2N1	2	1	0	II	II	intestinal	65	5	cardia
GSM1524059	93	Tr_93	MP	positive	0	79.2333	0	85.2	EMT	M	58	Tubular adenoca, PD, diffuse	0	3	p/d	2	1		0	B-Ⅲ	pT3N0	3	0	0	II	II	diffuse	32	0	antrum
GSM1524060	96	Tr_96	EP	negative	0	70.3	0	84.8333	TP53positive	M	56	Papillary adenoca, intestinal	0	6	papillary	1	0	1	1	B-Ⅲ	pT2N1	2	1	0	II	II	intestinal	16	4	body
GSM1524061	97	Tr_97	EP	positive	0	84.3333	0	84.6	MSI	M	77	Tubular adenoca, WD, intestinal	0	1	w/d~m/d	1	1	0	1	B-Ⅲ	pT2N1	2	1	0	II	II	intestinal	26	4	antrum
GSM1524062	9	T9	MP	positive	1	43.4333	1	70.2	EMT	F	40	Signet ring cell ca, diffuse	0	4	signet	2			1	B-Ⅲ	pT3N1	3	1	0	III	III	diffuse	22	2	cardia
GSM1524068	82		EP	negative	0	91.2333	0	92.8667	MSI	F	71	Tubular adenoca, MD, intestinal	0	2	w/d~m/d	1	0		0	B-III	pT2N1	2	1	0	II	II	intestinal	30	1	body
GSM1524069	87		EP	Negative	0	0.3	1	85.6	MSI	M	63	Adenoca, MD, intestinal	0	2	w/d~m/d	1	0		1	B-Ⅲ	pT2N1	2	1	0	II	II	intestinal	24	5	antrum
GSM1524070	89		EP	positive	0	86.2	0	91.6333	TP53positive	M	58	Adenoca, WD, intestinal	0	1	w/d~m/d	1	0		0	B-Ⅲ	pT2N1	2	1	0	II	II	intestinal	18	2	body
GSM1524071	94		EP	positive	0	85.8333	0	90.7667	TP53positive	M	60	Tubular adenoca, MD, intestinal	0	2	w/d~m/d	1	0			B-Ⅲ	pT4N1	4	1	0	III	III	intestinal	68	6	antrum to body
GSM1524072	95		EP	positive	0	0.733333	1	42.9333	TP53neg	F	43	Adenoca, PD, diffuse	0	3	p/d	2	1		0	B-Ⅲ	pT3N2M1	3	2	1	IV	IV	diffuse	26	14	antrum to body

## Sheet: GSE84437
Sample_ID	age	Sex	ptstage_T	pnstage_N	Status	OS(month)	Sample_platform_id	Sample_contact_country
GSM2235556	61	male	T3	N1	1	70	GPL6947	South Korea
GSM2235557	47	female	T4	N3	1	23	GPL6947	South Korea
GSM2235558	72	male	T4	N1	1	24	GPL6947	South Korea
GSM2235559	78	male	T3	N2	1	59	GPL6947	South Korea
GSM2235560	58	male	T4	N0	1	12	GPL6947	South Korea
GSM2235561	33	female	T4	N2	0	85	GPL6947	South Korea
GSM2235562	81	female	T4	N2	1	18	GPL6947	South Korea
GSM2235563	60	female	T3	N2	1	14	GPL6947	South Korea
GSM2235564	61	male	T3	N1	0	84	GPL6947	South Korea
GSM2235565	49	female	T4	N0	1	65	GPL6947	South Korea
GSM2235566	44	male	T4	N2	1	11	GPL6947	South Korea
GSM2235567	51	male	T4	N2	1	43	GPL6947	South Korea
GSM2235568	58	female	T3	N1	0	82	GPL6947	South Korea
GSM2235569	79	male	T4	N1	0	82	GPL6947	South Korea
GSM2235570	77	male	T4	N0	0	81	GPL6947	South Korea
GSM2235571	85	female	T3	N1	0	80	GPL6947	South Korea
GSM2235572	68	female	T4	N1	0	86	GPL6947	South Korea
GSM2235573	52	male	T4	N2	0	82	GPL6947	South Korea
GSM2235574	72	male	T4	N2	1	11	GPL6947	South Korea
GSM2235575	59	male	T3	N1	0	86	GPL6947	South Korea
GSM2235576	78	female	T3	N2	1	4	GPL6947	South Korea
GSM2235577	32	female	T4	N0	1	19	GPL6947	South Korea
GSM2235578	68	male	T4	N2	1	21	GPL6947	South Korea
GSM2235579	74	male	T3	N1	1	17	GPL6947	South Korea
GSM2235580	61	male	T4	N2	1	25	GPL6947	South Korea
GSM2235582	65	male	T4	N0	1	13	GPL6947	South Korea
GSM2235584	71	male	T4	N2	1	57	GPL6947	South Korea
GSM2235585	71	male	T3	N1	1	23	GPL6947	South Korea
GSM2235586	71	male	T4	N1	0	77	GPL6947	South Korea
GSM2235587	72	male	T4	N1	1	64	GPL6947	South Korea
GSM2235588	56	male	T4	N1	1	51	GPL6947	South Korea
GSM2235589	66	male	T4	N2	0	77	GPL6947	South Korea
GSM2235593	56	male	T4	N0	0	77	GPL6947	South Korea
GSM2235595	74	male	T4	N1	1	15	GPL6947	South Korea
GSM2235596	63	male	T3	N1	0	75	GPL6947	South Korea
GSM2235597	68	male	T2	N1	0	84	GPL6947	South Korea
GSM2235598	74	male	T3	N1	1	21	GPL6947	South Korea
GSM2235599	62	male	T3	N2	0	80	GPL6947	South Korea
GSM2235600	53	male	T4	N2	0	74	GPL6947	South Korea
GSM2235601	79	male	T4	N2	0	74	GPL6947	South Korea
GSM2235602	61	female	T3	N1	0	82	GPL6947	South Korea
GSM2235603	60	female	T4	N1	0	80	GPL6947	South Korea
GSM2235604	75	male	T3	N1	0	74	GPL6947	South Korea
GSM2235605	54	female	T4	N1	1	67	GPL6947	South Korea
GSM2235606	38	male	T4	N2	0	73	GPL6947	South Korea
GSM2235607	65	male	T3	N2	1	6	GPL6947	South Korea
GSM2235608	55	male	T3	N1	0	80	GPL6947	South Korea
GSM2235609	73	female	T4	N2	1	8	GPL6947	South Korea
GSM2235610	76	male	T4	N2	1	23	GPL6947	South Korea
GSM2235611	78	female	T4	N2	1	8	GPL6947	South Korea
GSM2235612	69	male	T4	N2	1	29	GPL6947	South Korea
GSM2235613	68	male	T2	N1	0	83	GPL6947	South Korea
GSM2235614	27	male	T4	N2	0	77	GPL6947	South Korea
GSM2235615	68	male	T3	N2	0	77	GPL6947	South Korea
GSM2235616	73	male	T4	N1	1	1	GPL6947	South Korea
GSM2235617	54	male	T4	N2	0	71	GPL6947	South Korea
GSM2235618	73	female	T4	N2	0	71	GPL6947	South Korea
GSM2235619	55	female	T4	N1	0	70	GPL6947	South Korea
GSM2235620	65	male	T3	N2	0	71	GPL6947	South Korea
GSM2235621	63	male	T4	N2	1	33	GPL6947	South Korea
GSM2235622	50	male	T3	N2	1	23	GPL6947	South Korea
GSM2235623	56	male	T3	N1	1	21	GPL6947	South Korea
GSM2235624	59	male	T3	N1	0	77	GPL6947	South Korea
GSM2235625	53	female	T4	N0	0	70	GPL6947	South Korea
GSM2235626	46	male	T4	N2	0	77	GPL6947	South Korea
GSM2235627	68	male	T3	N1	0	70	GPL6947	South Korea
GSM2235628	43	male	T3	N1	0	74	GPL6947	South Korea
GSM2235629	78	male	T4	N1	1	36	GPL6947	South Korea
GSM2235630	65	male	T4	N1	0	70	GPL6947	South Korea
GSM2235631	66	female	T4	N0	0	69	GPL6947	South Korea
GSM2235632	60	male	T3	N1	0	76	GPL6947	South Korea
GSM2235633	63	male	T4	N2	1	17	GPL6947	South Korea
GSM2235634	64	female	T4	N1	0	74	GPL6947	South Korea
GSM2235635	73	male	T2	N2	0	72	GPL6947	South Korea
GSM2235636	32	female	T4	N2	0	69	GPL6947	South Korea
GSM2235637	75	female	T4	N0	0	68	GPL6947	South Korea
GSM2235695	42	female	T4	N1	0	121	GPL6947	South Korea
GSM2235696	60	male	T4	N1	0	108	GPL6947	South Korea
GSM2235697	49	male	T3	N0	1	39	GPL6947	South Korea
GSM2235698	34	male	T3	N3	1	23	GPL6947	South Korea
GSM2235699	68	male	T4	N3	1	23	GPL6947	South Korea
GSM2235700	59	male	T4	N2	0	117	GPL6947	South Korea
GSM2235701	61	male	T3	N0	0	108	GPL6947	South Korea
GSM2235702	74	female	T4	N1	1	18	GPL6947	South Korea
GSM2235703	35	male	T4	N2	1	43	GPL6947	South Korea
GSM2235704	53	female	T4	N1	0	109	GPL6947	South Korea
GSM2235705	67	male	T4	N1	0	114	GPL6947	South Korea
GSM2235706	71	male	T4	N2	1	2	GPL6947	South Korea
GSM2235707	63	female	T2	N1	0	116	GPL6947	South Korea
GSM2235708	66	male	T4	N1	0	109	GPL6947	South Korea
GSM2235709	54	female	T2	N0	0	108	GPL6947	South Korea
GSM2235710	54	male	T4	N0	1	13	GPL6947	South Korea
GSM2235711	65	male	T4	N1	1	19	GPL6947	South Korea
GSM2235712	70	female	T2	N0	0	108	GPL6947	South Korea
GSM2235713	59	male	T4	N0	1	116	GPL6947	South Korea
GSM2235714	61	male	T2	N1	1	46	GPL6947	South Korea
GSM2235715	58	male	T4	N1	0	118	GPL6947	South Korea
GSM2235716	46	male	T3	N1	1	104	GPL6947	South Korea
GSM2235717	43	female	T4	N3	1	3	GPL6947	South Korea
GSM2235718	46	male	T4	N1	0	119	GPL6947	South Korea
GSM2235719	68	male	T4	N2	1	1	GPL6947	South Korea
GSM2235720	56	male	T1	N0	0	119	GPL6947	South Korea
GSM2235721	41	male	T2	N1	0	119	GPL6947	South Korea
GSM2235722	63	female	T4	N2	1	36	GPL6947	South Korea
GSM2235723	52	male	T3	N2	0	118	GPL6947	South Korea
GSM2235724	74	male	T3	N3	1	10	GPL6947	South Korea
GSM2235725	65	female	T4	N0	0	122	GPL6947	South Korea
GSM2235726	68	male	T4	N2	1	1	GPL6947	South Korea
GSM2235727	71	male	T4	N3	0	118	GPL6947	South Korea
GSM2235728	40	female	T4	N1	1	35	GPL6947	South Korea
GSM2235729	67	male	T4	N2	1	5	GPL6947	South Korea
GSM2235730	68	female	T1	N1	1	49	GPL6947	South Korea
GSM2235731	63	female	T2	N1	0	118	GPL6947	South Korea
GSM2235732	74	male	T2	N1	0	118	GPL6947	South Korea
GSM2235733	72	male	T3	N1	0	144	GPL6947	South Korea
GSM2235734	45	female	T4	N1	0	144	GPL6947	South Korea
GSM2235735	53	male	T3	N2	0	145	GPL6947	South Korea
GSM2235736	61	male	T4	N2	1	9	GPL6947	South Korea
GSM2235737	51	male	T4	N2	1	45	GPL6947	South Korea
GSM2235738	59	female	T4	N2	0	153	GPL6947	South Korea
GSM2235739	66	male	T3	N2	1	14	GPL6947	South Korea
GSM2235740	69	male	T3	N1	1	4	GPL6947	South Korea
GSM2235741	49	male	T4	N2	0	127	GPL6947	South Korea
GSM2235742	62	male	T4	N2	1	3	GPL6947	South Korea
GSM2235743	64	female	T4	N1	1	4	GPL6947	South Korea
GSM2235744	38	female	T4	N1	1	49	GPL6947	South Korea
GSM2235745	53	male	T4	N2	0	106	GPL6947	South Korea
GSM2235746	53	male	T3	N1	0	111	GPL6947	South Korea
GSM2235747	53	female	T4	N2	1	12	GPL6947	South Korea
GSM2235748	80	male	T4	N2	1	2	GPL6947	South Korea
GSM2235749	65	male	T4	N3	1	39	GPL6947	South Korea
GSM2235750	70	male	T4	N1	1	7	GPL6947	South Korea
GSM2235751	40	male	T3	N1	0	101	GPL6947	South Korea
GSM2235752	42	male	T4	N1	0	149	GPL6947	South Korea
GSM2235753	72	male	T4	N1	1	31	GPL6947	South Korea
GSM2235754	37	female	T4	N1	0	138	GPL6947	South Korea
GSM2235755	62	female	T4	N1	1	87	GPL6947	South Korea
GSM2235756	48	female	T4	N2	0	140	GPL6947	South Korea
GSM2235757	44	male	T4	N2	1	40	GPL6947	South Korea
GSM2235758	42	male	T4	N2	1	13	GPL6947	South Korea
GSM2235759	54	male	T4	N2	1	12	GPL6947	South Korea
GSM2235760	64	male	T4	N2	1	20	GPL6947	South Korea
GSM2235761	63	female	T4	N1	0	134	GPL6947	South Korea
GSM2235762	65	male	T4	N2	1	39	GPL6947	South Korea
GSM2235763	74	female	T4	N1	1	109	GPL6947	South Korea
GSM2235764	58	male	T4	N2	1	9	GPL6947	South Korea
GSM2235765	68	male	T4	N1	0	138	GPL6947	South Korea
GSM2235766	61	male	T4	N2	1	15	GPL6947	South Korea
GSM2235767	53	male	T4	N2	1	18	GPL6947	South Korea
GSM2235768	46	male	T4	N1	0	144	GPL6947	South Korea
GSM2235769	64	male	T3	N2	1	22	GPL6947	South Korea
GSM2235770	85	male	T3	N1	1	7	GPL6947	South Korea
GSM2235771	53	male	T4	N1	0	143	GPL6947	South Korea
GSM2235772	60	male	T4	N2	1	60	GPL6947	South Korea
GSM2235773	30	male	T4	N2	1	17	GPL6947	South Korea
GSM2235774	47	male	T4	N1	1	12	GPL6947	South Korea
GSM2235775	60	male	T4	N1	0	120	GPL6947	South Korea
GSM2235776	80	male	T4	N0	1	20	GPL6947	South Korea
GSM2235777	49	female	T4	N1	1	115	GPL6947	South Korea
GSM2235778	61	male	T4	N3	1	23	GPL6947	South Korea
GSM2235779	63	male	T4	N0	1	49	GPL6947	South Korea
GSM2235780	75	male	T4	N3	1	0	GPL6947	South Korea
GSM2235781	56	male	T1	N0	0	115	GPL6947	South Korea
GSM2235782	62	male	T4	N2	1	4	GPL6947	South Korea
GSM2235783	71	male	T3	N1	1	75	GPL6947	South Korea
GSM2235784	80	male	T2	N0	1	103	GPL6947	South Korea
GSM2235785	64	female	T3	N0	0	114	GPL6947	South Korea
GSM2235786	50	female	T4	N1	0	108	GPL6947	South Korea
GSM2235787	58	female	T4	N2	1	25	GPL6947	South Korea
GSM2235788	56	male	T2	N0	0	117	GPL6947	South Korea
GSM2235789	64	male	T4	N2	1	37	GPL6947	South Korea
GSM2235790	67	female	T4	N0	0	119	GPL6947	South Korea
GSM2235791	36	female	T4	N1	1	25	GPL6947	South Korea
GSM2235792	60	female	T4	N1	1	92	GPL6947	South Korea
GSM2235793	83	male	T3	N2	1	87	GPL6947	South Korea
GSM2235794	55	male	T1	N1	0	121	GPL6947	South Korea
GSM2235795	73	female	T4	N0	0	121	GPL6947	South Korea
GSM2235796	62	male	T4	N3	1	44	GPL6947	South Korea
GSM2235797	79	female	T3	N0	0	115	GPL6947	South Korea
GSM2235798	76	male	T4	N2	1	25	GPL6947	South Korea
GSM2235799	62	male	T4	N3	1	12	GPL6947	South Korea
GSM2235800	62	male	T3	N1	0	114	GPL6947	South Korea
GSM2235801	50	male	T2	N1	0	113	GPL6947	South Korea
GSM2235802	60	male	T1	N0	0	106	GPL6947	South Korea
GSM2235803	46	male	T3	N0	0	107	GPL6947	South Korea
GSM2235804	64	male	T4	N0	0	114	GPL6947	South Korea
GSM2235805	61	female	T4	N1	1	5	GPL6947	South Korea
GSM2235806	55	male	T4	N0	1	101	GPL6947	South Korea
GSM2235807	70	male	T4	N3	1	33	GPL6947	South Korea
GSM2235808	59	male	T4	N1	1	23	GPL6947	South Korea
GSM2235809	58	male	T4	N1	0	146	GPL6947	South Korea
GSM2235810	54	male	T4	N1	1	7	GPL6947	South Korea
GSM2235811	55	male	T4	N2	1	12	GPL6947	South Korea
GSM2235812	68	male	T4	N3	1	34	GPL6947	South Korea
GSM2235813	64	male	T3	N0	1	26	GPL6947	South Korea
GSM2235814	66	male	T4	N3	0	113	GPL6947	South Korea
GSM2235815	71	female	T4	N2	0	113	GPL6947	South Korea
GSM2235816	48	male	T4	N3	1	4	GPL6947	South Korea
GSM2235817	68	female	T4	N1	1	55	GPL6947	South Korea
GSM2235818	74	female	T4	N3	1	10	GPL6947	South Korea
GSM2235819	68	male	T4	N1	1	21	GPL6947	South Korea
GSM2235820	75	male	T4	N1	1	24	GPL6947	South Korea
GSM2235821	67	male	T4	N1	0	112	GPL6947	South Korea
GSM2235822	55	male	T3	N1	0	112	GPL6947	South Korea
GSM2235823	32	female	T4	N1	1	9	GPL6947	South Korea
GSM2235824	49	female	T4	N2	1	79	GPL6947	South Korea
GSM2235825	69	male	T4	N0	1	23	GPL6947	South Korea
GSM2235826	79	male	T3	N2	1	11	GPL6947	South Korea
GSM2235827	47	male	T4	N2	1	43	GPL6947	South Korea
GSM2235828	55	male	T4	N1	0	107	GPL6947	South Korea
GSM2235829	52	male	T4	N0	0	109	GPL6947	South Korea
GSM2235830	75	male	T4	N2	0	98	GPL6947	South Korea
GSM2235831	81	male	T4	N3	1	39	GPL6947	South Korea
GSM2235837	56	female	T2	N0	0	113	GPL6947	South Korea
GSM2235838	65	male	T4	N3	1	4	GPL6947	South Korea
GSM2235839	63	male	T3	N1	1	101	GPL6947	South Korea
GSM2235840	71	male	T2	N0	1	92	GPL6947	South Korea
GSM2235841	84	female	T4	N1	1	16	GPL6947	South Korea
GSM2235842	72	male	T4	N3	1	14	GPL6947	South Korea
GSM2235843	60	male	T2	N1	1	13	GPL6947	South Korea
GSM2235844	54	female	T4	N2	0	102	GPL6947	South Korea
GSM2235845	51	male	T4	N2	1	31	GPL6947	South Korea
GSM2235846	67	male	T4	N2	1	92	GPL6947	South Korea
GSM2235847	53	female	T4	N1	0	111	GPL6947	South Korea
GSM2235848	52	male	T4	N2	1	40	GPL6947	South Korea
GSM2235849	61	female	T4	N2	1	1	GPL6947	South Korea
GSM2235850	51	male	T2	N1	0	116	GPL6947	South Korea
GSM2235851	81	male	T1	N0	1	93	GPL6947	South Korea
GSM2235852	69	male	T4	N3	1	48	GPL6947	South Korea
GSM2235853	58	female	T2	N1	0	111	GPL6947	South Korea
GSM2235854	66	female	T4	N3	0	111	GPL6947	South Korea
GSM2235855	68	male	T2	N1	0	110	GPL6947	South Korea
GSM2235862	66	male	T4	N0	1	85	GPL6947	South Korea
GSM2235863	67	male	T4	N0	0	133	GPL6947	South Korea
GSM2235864	54	male	T4	N1	1	12	GPL6947	South Korea
GSM2235865	44	male	T4	N1	1	33	GPL6947	South Korea
GSM2235866	79	female	T4	N2	0	129	GPL6947	South Korea
GSM2235867	69	female	T4	N2	0	125	GPL6947	South Korea
GSM2235878	51	female	T4	N3	0	125	GPL6947	South Korea
GSM2235879	68	female	T3	N1	1	6	GPL6947	South Korea
GSM2235880	67	female	T4	N2	1	17	GPL6947	South Korea
GSM2235881	72	male	T4	N0	0	125	GPL6947	South Korea
GSM2235882	55	male	T4	N1	1	13	GPL6947	South Korea
GSM2235883	66	female	T4	N2	1	19	GPL6947	South Korea
GSM2235884	44	male	T4	N0	0	126	GPL6947	South Korea
GSM2235885	73	female	T4	N1	0	124	GPL6947	South Korea
GSM2235886	76	female	T2	N1	1	51	GPL6947	South Korea
GSM2235887	81	male	T3	N2	1	79	GPL6947	South Korea
GSM2235888	36	female	T4	N1	1	68	GPL6947	South Korea
GSM2235889	66	male	T4	N1	1	93	GPL6947	South Korea
GSM2235899	48	male	T4	N1	1	34	GPL6947	South Korea
GSM2235900	46	male	T4	N1	0	127	GPL6947	South Korea
GSM2235901	66	female	T3	N1	1	58	GPL6947	South Korea
GSM2235902	34	male	T4	N1	1	34	GPL6947	South Korea
GSM2235903	50	male	T4	N1	0	131	GPL6947	South Korea
GSM2235904	62	male	T4	N1	1	21	GPL6947	South Korea
GSM2235905	63	male	T4	N1	1	2	GPL6947	South Korea
GSM2235906	70	female	T4	N1	1	120	GPL6947	South Korea
GSM2235907	77	female	T4	N0	0	123	GPL6947	South Korea
GSM2235908	32	female	T3	N0	0	123	GPL6947	South Korea
GSM2235909	63	male	T4	N2	1	18	GPL6947	South Korea
GSM2235910	56	male	T4	N1	0	139	GPL6947	South Korea
GSM2235921	57	male	T2	N2	0	139	GPL6947	South Korea
GSM2235922	68	male	T4	N1	0	138	GPL6947	South Korea
GSM2235923	77	female	T4	N1	1	14	GPL6947	South Korea
GSM2235924	54	male	T4	N2	0	135	GPL6947	South Korea
GSM2235925	64	male	T4	N1	0	134	GPL6947	South Korea
GSM2235926	47	male	T4	N2	0	140	GPL6947	South Korea
GSM2235927	65	male	T4	N1	1	0	GPL6947	South Korea
GSM2235928	56	female	T4	N1	0	132	GPL6947	South Korea
GSM2235929	74	male	T4	N2	1	60	GPL6947	South Korea
GSM2235930	63	male	T4	N2	1	74	GPL6947	South Korea
GSM2235931	34	male	T4	N1	0	132	GPL6947	South Korea
GSM2235932	71	female	T4	N2	0	59	GPL6947	South Korea
GSM2235933	57	female	T4	N0	0	41	GPL6947	South Korea
GSM2235934	63	male	T4	N2	0	47	GPL6947	South Korea
GSM2235935	65	male	T4	N2	1	19	GPL6947	South Korea
GSM2235936	63	female	T1	N0	0	42	GPL6947	South Korea
GSM2235937	54	female	T4	N2	0	37	GPL6947	South Korea
GSM2235938	62	female	T1	N0	0	92	GPL6947	South Korea
GSM2235939	42	female	T2	N0	0	45	GPL6947	South Korea
GSM2235940	63	male	T4	N2	1	33	GPL6947	South Korea
GSM2235941	36	female	T2	N1	0	41	GPL6947	South Korea
GSM2235942	67	male	T1	N0	0	42	GPL6947	South Korea
GSM2235943	65	male	T4	N1	0	127	GPL6947	South Korea
GSM2235944	47	male	T3	N0	0	126	GPL6947	South Korea
GSM2235945	59	female	T4	N1	1	37	GPL6947	South Korea
GSM2235946	55	male	T4	N2	0	131	GPL6947	South Korea
GSM2235947	62	male	T4	N1	0	129	GPL6947	South Korea
GSM2235948	36	male	T4	N1	0	132	GPL6947	South Korea
GSM2235949	43	male	T4	N1	0	132	GPL6947	South Korea
GSM2235950	45	male	T4	N1	0	128	GPL6947	South Korea
GSM2235951	61	female	T4	N1	1	5	GPL6947	South Korea
GSM2235952	56	female	T4	N1	1	1	GPL6947	South Korea
GSM2235953	58	female	T4	N1	1	10	GPL6947	South Korea
GSM2235954	39	female	T3	N1	0	149	GPL6947	South Korea
GSM2235955	48	male	T4	N2	0	149	GPL6947	South Korea
GSM2235956	68	female	T4	N2	1	135	GPL6947	South Korea
GSM2235957	69	female	T3	N2	0	148	GPL6947	South Korea
GSM2235958	55	male	T4	N2	0	152	GPL6947	South Korea
GSM2235959	61	male	T3	N2	0	144	GPL6947	South Korea
GSM2235960	66	male	T4	N1	0	142	GPL6947	South Korea
GSM2235961	55	male	T4	N1	0	141	GPL6947	South Korea
GSM2235962	64	male	T4	N1	1	27	GPL6947	South Korea
GSM2235963	58	female	T4	N2	1	27	GPL6947	South Korea
GSM2235964	64	male	T4	N2	1	22	GPL6947	South Korea
GSM2235965	58	male	T3	N1	1	63	GPL6947	South Korea
GSM2235966	40	male	T4	N3	0	33	GPL6947	South Korea
GSM2235967	61	male	T4	N2	1	10	GPL6947	South Korea
GSM2235968	52	male	T2	N0	0	59	GPL6947	South Korea
GSM2235969	72	female	T2	N1	0	64	GPL6947	South Korea
GSM2235970	66	female	T4	N2	1	18	GPL6947	South Korea
GSM2235971	45	male	T3	N2	0	63	GPL6947	South Korea
GSM2235972	67	male	T4	N3	0	57	GPL6947	South Korea
GSM2235973	59	female	T3	N0	0	62	GPL6947	South Korea
GSM2235974	63	male	T4	N2	1	12	GPL6947	South Korea
GSM2235975	59	male	T3	N3	0	61	GPL6947	South Korea
GSM2235976	67	female	T3	N1	0	55	GPL6947	South Korea
GSM2235977	72	male	T4	N2	1	7	GPL6947	South Korea
GSM2235978	65	male	T4	N2	0	34	GPL6947	South Korea
GSM2235979	54	female	T2	N1	0	42	GPL6947	South Korea
GSM2235980	66	male	T4	N1	1	6	GPL6947	South Korea
GSM2235981	69	male	T4	N1	0	36	GPL6947	South Korea
GSM2235982	51	male	T3	N2	0	37	GPL6947	South Korea
GSM2235983	46	male	T3	N1	0	38	GPL6947	South Korea
GSM2235984	69	male	T4	N3	1	8	GPL6947	South Korea
GSM2235985	69	female	T4	N3	0	35	GPL6947	South Korea
GSM2235986	53	female	T3	N3	0	35	GPL6947	South Korea
GSM2235987	69	male	T4	N1	0	35	GPL6947	South Korea
GSM2235988	54	female	T1	N0	0	70	GPL6947	South Korea
GSM2235991	77	male	T3	N2	1	32	GPL6947	South Korea
GSM2235992	59	male	T4	N1	0	128	GPL6947	South Korea
GSM2235993	27	male	T3	N1	0	126	GPL6947	South Korea
GSM2235994	42	female	T3	N1	0	123	GPL6947	South Korea
GSM2235995	57	female	T3	N2	1	10	GPL6947	South Korea
GSM2235996	53	female	T4	N1	1	6	GPL6947	South Korea
GSM2235997	74	male	T4	N1	0	128	GPL6947	South Korea
GSM2235998	68	male	T4	N1	0	122	GPL6947	South Korea
GSM2235999	60	male	T4	N1	1	95	GPL6947	South Korea
GSM2236000	64	female	T3	N1	0	122	GPL6947	South Korea
GSM2236001	48	female	T4	N2	0	124	GPL6947	South Korea
GSM2236002	68	female	T4	N1	0	129	GPL6947	South Korea
GSM2236003	55	male	T4	N1	0	126	GPL6947	South Korea
GSM2236004	66	male	T4	N1	1	46	GPL6947	South Korea
GSM2236005	72	female	T4	N2	1	9	GPL6947	South Korea
GSM2236006	42	male	T4	N1	1	24	GPL6947	South Korea
GSM2236007	76	female	T4	N1	1	21	GPL6947	South Korea
GSM2236008	64	female	T3	N1	1	30	GPL6947	South Korea
GSM2236009	66	male	T4	N1	1	27	GPL6947	South Korea
GSM2236010	61	male	T4	N1	1	38	GPL6947	South Korea
GSM2236011	64	male	T3	N2	1	26	GPL6947	South Korea
GSM2236012	33	male	T4	N3	1	3	GPL6947	South Korea
GSM2236013	67	female	T2	N1	1	53	GPL6947	South Korea
GSM2236014	68	male	T3	N0	1	105	GPL6947	South Korea
GSM2236015	66	male	T4	N2	0	110	GPL6947	South Korea
GSM2236016	53	male	T4	N2	1	20	GPL6947	South Korea
GSM2236017	61	male	T4	N2	1	17	GPL6947	South Korea
GSM2236018	36	male	T4	N2	0	116	GPL6947	South Korea
GSM2236019	77	male	T3	N2	1	92	GPL6947	South Korea
GSM2236020	70	female	T4	N0	0	109	GPL6947	South Korea
GSM2236021	32	male	T4	N3	1	51	GPL6947	South Korea
GSM2236022	53	male	T4	N3	0	104	GPL6947	South Korea
GSM2236023	61	female	T2	N0	0	108	GPL6947	South Korea
GSM2236024	54	male	T3	N1	0	103	GPL6947	South Korea
GSM2236025	68	female	T3	N1	1	39	GPL6947	South Korea
GSM2236026	65	male	T3	N1	1	64	GPL6947	South Korea
GSM2236027	80	female	T4	N1	0	124	GPL6947	South Korea
GSM2236028	68	male	T3	N0	1	95	GPL6947	South Korea
GSM2236029	44	male	T2	N1	0	138	GPL6947	South Korea
GSM2236030	63	male	T4	N0	0	138	GPL6947	South Korea
GSM2236031	52	female	T4	N0	0	134	GPL6947	South Korea
GSM2236032	44	male	T4	N0	0	134	GPL6947	South Korea
GSM2236033	69	male	T3	N0	0	120	GPL6947	South Korea
GSM2236034	55	male	T4	N0	0	122	GPL6947	South Korea
GSM2236036	62	male	T1	N1	0	41	GPL6947	South Korea
GSM2236037	64	female	T4	N1	0	41	GPL6947	South Korea
GSM2236038	65	male	T4	N2	0	40	GPL6947	South Korea
GSM2236039	56	male	T2	N0	0	42	GPL6947	South Korea
GSM2236040	71	female	T3	N1	0	37	GPL6947	South Korea
GSM2236041	50	male	T4	N1	0	41	GPL6947	South Korea
GSM2236042	69	female	T4	N2	0	37	GPL6947	South Korea
GSM2236043	48	male	T3	N1	0	40	GPL6947	South Korea
GSM2236044	48	male	T2	N2	0	141	GPL6947	South Korea
GSM2236045	63	male	T4	N1	0	161	GPL6947	South Korea
GSM2236046	64	male	T4	N1	1	35	GPL6947	South Korea
GSM2236047	49	female	T4	N2	1	49	GPL6947	South Korea
GSM2236048	64	male	T3	N0	0	102	GPL6947	South Korea
GSM2236049	44	female	T4	N1	1	33	GPL6947	South Korea
GSM2236050	65	male	T3	N1	0	101	GPL6947	South Korea
GSM2236051	34	male	T4	N2	1	38	GPL6947	South Korea
GSM2236052	61	male	T4	N1	0	116	GPL6947	South Korea
GSM2236053	41	female	T4	N2	1	22	GPL6947	South Korea
GSM2236054	49	female	T4	N0	1	79	GPL6947	South Korea
GSM2236055	55	male	T4	N0	0	133	GPL6947	South Korea
GSM2236056	54	male	T4	N0	0	128	GPL6947	South Korea
GSM2236057	62	male	T2	N1	1	37	GPL6947	South Korea
GSM2236058	62	male	T2	N1	0	136	GPL6947	South Korea
GSM2236059	75	female	T2	N1	0	137	GPL6947	South Korea
GSM2236060	47	male	T4	N3	1	37	GPL6947	South Korea
GSM2236061	68	female	T2	N1	0	129	GPL6947	South Korea
GSM2236062	69	male	T3	N1	0	129	GPL6947	South Korea
GSM2236063	48	female	T2	N1	0	131	GPL6947	South Korea
GSM2236064	70	male	T4	N0	1	77	GPL6947	South Korea
GSM2236065	58	male	T4	N2	0	119	GPL6947	South Korea
GSM2236066	63	female	T4	N1	0	127	GPL6947	South Korea
GSM2236067	47	male	T4	N2	1	17	GPL6947	South Korea
GSM2236068	44	male	T4	N0	1	42	GPL6947	South Korea
GSM2236069	69	male	T3	N1	0	115	GPL6947	South Korea
GSM2236070	71	male	T3	N1	0	124	GPL6947	South Korea
GSM2236071	54	female	T4	N1	0	114	GPL6947	South Korea
GSM2236072	49	male	T3	N3	1	33	GPL6947	South Korea
GSM2236073	60	male	T4	N2	1	22	GPL6947	South Korea
GSM2236074	62	male	T2	N1	0	143	GPL6947	South Korea
GSM2236075	44	male	T4	N1	1	39	GPL6947	South Korea
GSM2236076	63	male	T3	N1	0	35	GPL6947	South Korea
GSM2236077	68	male	T4	N2	0	38	GPL6947	South Korea
GSM2236078	60	male	T4	N0	0	142	GPL6947	South Korea
GSM2236079	67	male	T2	N1	0	141	GPL6947	South Korea
GSM2236080	62	male	T4	N0	1	14	GPL6947	South Korea
GSM2236082	53	female	T4	N0	0	131	GPL6947	South Korea
GSM2236083	64	female	T4	N2	1	7	GPL6947	South Korea
GSM2236084	59	female	T3	N2	0	128	GPL6947	South Korea
GSM2236085	55	male	T4	N0	0	152	GPL6947	South Korea
GSM2236086	36	female	T4	N0	0	149	GPL6947	South Korea
GSM2236087	68	male	T3	N1	0	155	GPL6947	South Korea
GSM2236088	61	female	T4	N0	1	34	GPL6947	South Korea
GSM2236089	69	female	T4	N0	0	144	GPL6947	South Korea
GSM2236090	86	male	T4	N0	1	31	GPL6947	South Korea
GSM2236091	77	male	T3	N0	1	123	GPL6947	South Korea
GSM2236092	58	male	T4	N0	0	149	GPL6947	South Korea
GSM2236093	59	male	T3	N0	0	151	GPL6947	South Korea
GSM2236094	64	male	T4	N0	1	37	GPL6947	South Korea
GSM2236095	51	male	T4	N0	0	150	GPL6947	South Korea

## Sheet: GSE26899
Patients_ID	Sample_ID	Subgroup	Sex	Age	Location	Lauren	AJCC.stage	M.stage	Death (1=yes, 0=no)	OS.m	Recurrence (1=yes, 0=no)	RFS.m	Adjuvant.chemo
KG001C	GSM662386	EP	M	72	antrum	intestinal	IV	0	0	72.97	0	72.97	Yes
KG004C	GSM662374	MP	M	41	body	diffuse	IV	0	0	73.2	0	73.2	Yes
KG005C	GSM662389	MP	M	64	fundus	intestinal	III	0	0	49.53	0	49.53	No
KG006C	GSM662390	EP	M	71	antrum	intestinal	III	0	0	49.27	0	49.27	Yes
KG009C	GSM662376	EP	M	55	fundus	intestinal	I	0	0	73.03	0	73.03	Yes
KG013C	GSM662378	MP	F	45	antrum	intestinal	III	0	1	39.37	1	2.17	Yes
KG015C	GSM662394	EP	M	63	antrum	diffuse	III	0	0	38.23	0	38.23	Yes
KG018C	GSM662382	EP	M	76	antrum	diffuse	IV	0	1	4.63	1	4	No
KG019C	GSM662395	MP	M	71	body	diffuse	IV	1	1	12.27	1	7.47	Yes
KG020C	GSM662396	EP	F	44	cardia	intestinal	II	0	0	38.97	0	38.97	Yes
KG023C	GSM662397	EP	M	56	antrum	intestinal	IV	0	1	34.57	1	17.9	Yes
KG027C	GSM662398	MP	M	37	body	intestinal	III	0	1	14.07	1	12.93	Yes
KG028C	GSM662399	EP	M	72	body	intestinal	I	0	0	37.3	1	38.33	Yes
KG030C	GSM662400	EP	M	39	body	intestinal	IV	1	1	14.6	1	3.53	No
KG033C	GSM662401	EP	M	65	antrum	intestinal	IV	0	0	67.87	0	67.87	Yes
KG035C	GSM662403	EP	M	58	antrum	intestinal	IV	0	0	37.1	0	37.1	Yes
KG037C	GSM662404	EP	M	54	antrum	diffuse	II	0	0	7.7	0	7.7	Yes
KG038C	GSM662405	EP	M	71	cardia	intestinal	IV	0	0	55.73	0	55.73	Yes
KG042C	GSM662407	EP	M	53	antrum	intestinal	II	0	0	6.4	0	6.4	Yes
KG043C	GSM662408	EP	M	74	antrum	intestinal	IV	0	0	40.73	0	40.73	Yes
KG044C	GSM662409	EP	M	43	body	diffuse	IV	1	1	6.63	0	6.63	No
KG045C	GSM662410	EP	M	38	body	mixed	III	0	0	37.9	0	37.9	Yes
KG046C	GSM662411	MP	M	59	antrum	mixed	IV	0	1	11.4	1	7.17	Yes
KG047C	GSM662412	EP	M	76	body	intestinal	III	0	1	13.6	1	8.23	No
KG048C	GSM662413	EP	M	65	antrum	diffuse	IV	0	1	2.3	1	1.5	No
KG049C	GSM662414	EP	M	53	body	diffuse	III	0	0	14.4	0	14.4	Yes
KG050C	GSM662415	EP	M	74	antrum	intestinal	IV	0	1	13.07	1	3.67	Yes
KG051C	GSM662416	EP	M	52	cardia	intestinal	I	0	0	42.83	0	42.83	Yes
KG052C	GSM662417	MP	M	67	cardia	intestinal	III	0	1	12.83	1	10.47	No
KG053C	GSM662418	EP	F	43	cardia	intestinal	I	0	0	12.17	0	12.17	Yes
KG054C	GSM662419	EP	M	74	antrum	intestinal	IV	0	0	37.07	0	37.07	Yes
KG055C	GSM662420	MP	F	52	body	diffuse	IV	0	0	4	0	4	Yes
KG056C	GSM662421	EP	M	60	antrum	diffuse	IV	0	1	13.97	1	13.23	Yes
KG057C	GSM662422	EP	F	50	body	diffuse	III	0	0	36.83	1	24.63	Yes
KG058C	GSM662423	EP	M	71	antrum	diffuse	III	0	1	8.37	0	8.37	Yes
KG060C	GSM662424	MP	M	62	antrum	intestinal	III	0	0	46.87	0	46.87	Yes
KG061C	GSM662425	MP	M	66	antrum	diffuse	IV	0	0	15.13	0	15.13	Yes
KG062C	GSM662426	EP	M	67	cardia	intestinal	IV	0	1	20.33	1	13.5	Yes
KG063C	GSM662427	EP	M	57	body	diffuse	III	0	0	48.1	0	48.1	Yes
KG064C	GSM662428	MP	M	46	antrum	diffuse	IV	1	1	9.23	1	7.63	Yes
KG065C	GSM662429	EP	M	72	antrum	intestinal	III	0	0	36.67	0	36.67	Yes
KG066C	GSM662430	MP	F	48	body	NA	NA	NA	0	39.17	0	39.17	No
KG067C	GSM662431	EP	F	68	antrum	intestinal	III	0	0	30.63	0	30.63	Yes
KG068C	GSM662432	EP	M	81	body	intestinal	I	0	0	25.47	0	25.47	No
KG069C	GSM662433	EP	M	55	body	intestinal	I	0	0	48.97	0	48.97	Yes
KG070C	GSM662434	EP	F	78	antrum	diffuse	III	0	1	27.17	1	26.8	No
KG071C	GSM662435	EP	M	51	antrum	diffuse	III	0	0	0.4	0	0.4	No
KG072C	GSM662436	EP	M	55	antrum	intestinal	III	0	0	48.33	1	13.87	Yes
KG073C	GSM662437	MP	F	63	body	intestinal	II	0	1	26.23	1	25.23	No
KG074C	GSM662438	MP	M	55	antrum	intestinal	III	0	0	57.3	1	5.9	Yes
KG075C	GSM662439	EP	M	52	antrum	intestinal	IV	0	0	23.6	0	23.6	Yes
KG076C	GSM662440	EP	M	78	antrum	intestinal	IV	0	0	55.67	0	55.67	Yes
KG077C	GSM662441	MP	F	37	antrum	diffuse	IV	1	1	1.53	0	1.53	No
KG078C	GSM662442	EP	M	69	body	intestinal	II	0	0	55.73	0	55.73	Yes
KG079C	GSM662443	MP	M	58	antrum	intestinal	II	0	1	10	1	7.23	No
KG080C	GSM662444	EP	M	45	antrum	intestinal	IV	0	1	17.17	1	13.07	Yes
KG081C	GSM662445	EP	M	46	antrum	intestinal	III	0	0	65.8	0	65.8	Yes
KG082C	GSM662446	MP	F	51	antrum	diffuse	IV	0	1	4.53	0	4.53	Yes
KG083C	GSM662447	EP	M	68	antrum	intestinal	I	0	1	7.1	0	7.1	No
KG084C	GSM662448	EP	F	63	antrum	intestinal	II	0	0	59.77	0	59.77	Yes
KG085C	GSM662449	MP	M	47	antrum	diffuse	IV	1	0	0.5	0	0.5	No
KG086C	GSM662450	EP	M	48	body	intestinal	I	0	0	60.13	0	60.13	Yes
KG087C	GSM662451	EP	M	83	body	intestinal	II	0	0	61.6	0	61.6	Yes
KG088C	GSM662452	EP	M	59	antrum	intestinal	II	0	0	59.87	0	59.87	No
KG089C	GSM662453	MP	M	60	body	intestinal	III	0	0	70.83	1	64.6	Yes
KG090C	GSM662454	EP	F	77	antrum	intestinal	II	0	0	56.27	0	56.27	No
KG091C	GSM662455	EP	M	60	body	intestinal	II	0	1	14.5	1	10.37	Yes
KG092C	GSM662456	MP	M	50	antrum	diffuse	II	0	0	31.13	0	31.13	Yes
KG093C	GSM662457	MP	M	79	antrum	diffuse	IV	0	1	4.77	0	4.77	No
KG094C	GSM662458	EP	M	46	antrum	intestinal	II	0	0	60.7	0	60.7	Yes
KG095C	GSM662459	MP	M	55	body	intestinal	IV	1	0	4.17	0	4.17	No
KG096C	GSM662460	EP	M	67	antrum	diffuse	I	0	0	68.6	0	68.6	Yes
KG097C	GSM662461	MP	M	69	antrum	diffuse	II	0	0	60.9	0	60.9	Yes
KG098C	GSM662462	MP	M	74	cardia	intestinal	IV	0	1	33.8	1	14.77	Yes
KG099C	GSM662463	EP	F	50	body	diffuse	III	0	0	52.1	0	52.1	Yes
KG100C	GSM662464	EP	M	36	antrum	diffuse	IV	0	0	51.83	0	51.83	Yes
KG101C	GSM662465	EP	F	46	antrum	intestinal	IV	0	0	49.6	0	49.6	No
KG102C	GSM662466	MP	M	69	antrum	diffuse	IV	0	0	53.8	0	53.8	No
KG103C	GSM662467	EP	M	49	body	intestinal	III	0	0	52.73	0	52.73	Yes
KG104C	GSM662468	EP	F	60	body	diffuse	III	0	1	25.87	1	25.87	Yes
KG105C	GSM662469	EP	M	63	antrum	intestinal	III	0	0	15.13	0	15.13	Yes
KG106C	GSM662470	EP	M	60	antrum	intestinal	I	0	0	48.8	0	48.8	No
KG107C	GSM662471	EP	F	41	body	intestinal	III	0	1	17.53	1	7.57	Yes
KG108C	GSM662472	EP	F	75	antrum	intestinal	IV	0	1	10.83	1	8.63	No
KG109C	GSM662473	MP	F	76	antrum	diffuse	IV	0	1	7.23	1	6.9	Yes
KG110C	GSM662474	EP	M	51	antrum	intestinal	IV	0	1	21.77	1	21.47	No
KG111C	GSM662475	EP	M	50	antrum	intestinal	II	0	0	52.03	0	52.03	Yes
KG112C	GSM662476	EP	M	48	body	intestinal	IV	0	0	22.37	0	22.37	Yes
KG113C	GSM662477	EP	M	63	antrum	intestinal	II	0	0	22.87	0	22.87	No
KG114C	GSM662478	EP	F	67	body	intestinal	III	0	1	22.07	1	38.37	Yes
KG115C	GSM662479	EP	M	48	antrum	diffuse	I	0	0	49.23	0	49.23	Yes
KG116C	GSM662480	EP	M	73	antrum	intestinal	II	0	0	48.4	0	48.4	Yes
KG117C	GSM662481	MP	M	73	body	diffuse	II	0	1	8.27	1	6.1	Yes

## Sheet: GSE13861
Patients_ID	Sample_ID	Subgroup	Sex	Age	Location	Lauren	AJCC6	M.stage	Death (1=yes, 0=no)	OS.m	Recurrence (1=yes, 0=no)	RFS.m	Adjuvant.chemo
YG03T	GSM348351	EP	M	75	NA	NA	II	0	0	101	0	101	Yes
YG04T	GSM348352	MP	F	64	antrum	diffuse	IV	0	1	38	1	30	Yes
YG05T	GSM348353	EP	M	69	body	intestinal	I	0	0	91	0	91	No
YG06T	GSM348354	EP	M	51	body	diffuse	III	0	0	94	0	94	Yes
YG07T	GSM348355	MP	M	57	body	NA	IV	NA	1	5	1	4	Yes
YG08T	GSM348356	EP	M	62	antrum	diffuse	III	0	1	28	1	13	Yes
YG09T	GSM348357	EP	M	83	body	mixed	I	0	0	91	0	91	No
YG12T	GSM348360	EP	M	53	cardia	intestinal	III	0	1	58	1	40	Yes
YG13T	GSM348361	EP	M	74	body	diffuse	IV	0	1	17	1	10	Yes
YG14T	GSM348362	MP	M	74	fundus	NA	IV	NA	1	20	1	19	Yes
YG15T	GSM348363	EP	M	66	body	diffuse	II	0	0	90	0	90	Yes
YG16T	GSM348364	EP	M	69	body	intestinal	III	0	0	90	0	90	Yes
YG17T	GSM348365	EP	M	63	cardia	diffuse	III	0	0	93	0	93	Yes
YG18T	GSM348366	EP	F	38	cardia	diffuse	IV	1	1	22	1	16	Yes
YG19T	GSM348367	EP	M	58	antrum	intestinal	III	0	0	97	0	97	Yes
YG20T	GSM348368	EP	F	70	cardia	diffuse	II	0	0	90	0	90	Yes
YG21T	GSM348369	MP	F	44	antrum	intestinal	III	NA	1	39	1	12	Yes
YG23T	GSM348370	EP	M	64	body	diffuse	IV	1	1	15	1	6	Yes
YG24T	GSM348371	EP	M	76	antrum	mixed	I	0	1	58	1	76	No
YG26T	GSM348372	EP	M	78	body	diffuse	III	0	1	40	0	40	Yes
YG27T	GSM348373	EP	F	69	antrum	diffuse	III	0	0	90	0	90	Yes
YG29T	GSM348375	EP	F	67	body	intestinal	III	0	1	32	1	26	Yes
YG30T	GSM348376	EP	M	61	body	diffuse	I	0	0	89	0	89	No
YG31T	GSM348377	EP	M	69	antrum	mixed	II	0	0	89	0	89	Yes
YG32T	GSM348378	EP	F	34	body	diffuse	III	0	0	96	0	96	Yes
YG33T	GSM348379	EP	M	64	antrum	intestinal	I	0	1	73	0	73	No
YG34T	GSM348380	MP	M	37	body	diffuse	II	0	0	96	0	96	Yes
YG35T	GSM348381	EP	M	56	body	intestinal	III	0	1	39	1	34	Yes
YG36T	GSM348382	EP	F	76	body	diffuse	IV	0	0	89	1	6	Yes
YG38T	GSM348383	EP	F	60	antrum	diffuse	IV	1	0	97	0	97	Yes
YG39T	GSM348384	MP	M	69	antrum	intestinal	IV	0	1	26	1	23	Yes
YG40T	GSM348385	EP	M	60	antrum	mixed	II	0	0	88	0	88	Yes
YG41T	GSM348386	EP	M	52	body	mixed	II	0	0	88	1	5	Yes
YG42T	GSM348387	MP	F	62	body	diffuse	I	0	1	45	1	38	No
YG43T	GSM348388	EP	F	32	body	intestinal	IV	1	0	95	0	95	Yes
YG44T	GSM348389	EP	M	58	NA	NA	II	0	0	88	0	88	Yes
YG45T	GSM348390	EP	M	68	body	intestinal	I	0	0	95	0	95	No
YG46T	GSM348391	EP	F	39	antrum	intestinal	III	0	1	60	1	38	Yes
YG47T	GSM348392	EP	F	57	antrum	intestinal	III	0	0	89	0	89	Yes
YG48T	GSM348393	EP	F	73	antrum	mixed	III	0	1	12	1	5	Yes
YG49T	GSM348394	EP	F	66	antrum	diffuse	I	0	0	88	0	88	No
YG50T	GSM348395	EP	M	67	body	mixed	III	0	1	58	1	15	Yes
YG51T	GSM348396	MP	M	66	antrum	intestinal	II	0	0	96	0	96	Yes
YG52T	GSM348397	EP	M	64	entire	diffuse	IV	0	1	3	1	0	No
YG53T	GSM348398	EP	M	66	body	mixed	I	0	0	94	0	94	No
YG54T	GSM348399	EP	M	52	antrum	intestinal	II	0	0	88	0	88	Yes
YG55T	GSM348400	EP	M	46	antrum	diffuse	IV	0	0	95	0	95	Yes
YG56T	GSM348401	MP	M	76	body	diffuse	II	0	1	0	0	0	No
YG58T	GSM348403	MP	M	49	body	diffuse	IV	NA	1	18	1	3	Yes
YG60T	GSM348405	EP	M	62	antrum	mixed	III	0	1	10	1	8	Yes
YG61T	GSM348406	EP	M	47	body	diffuse	III	0	0	95	0	95	Yes
YG62T	GSM348407	EP	M	61	body	mixed	III	0	0	87	0	87	Yes
YG63T	GSM348408	EP	M	64	body	diffuse	I	0	0	87	0	87	Yes
YG64T	GSM348409	EP	M	51	antrum	diffuse	II	0	0	87	0	87	Yes
YG65T	GSM348410	MP	F	80	antrum	mixed	III	0	1	33	0	33	No
YG66T	GSM348411	MP	F	43	antrum	intestinal	IV	0	1	50	1	49	Yes
YG67T	GSM348412	EP	M	60	body	intestinal	III	0	1	63	1	61	Yes
YG68T	GSM348413	EP	M	55	body	diffuse	III	0	0	91	1	42	Yes
YG69T	GSM348414	MP	M	72	body	intestinal	III	0	1	11	1	7	No
YG70T	GSM348415	MP	M	56	antrum	diffuse	III	0	0	96	1	89	Yes
YG71T	GSM348416	EP	F	52	body	mixed	I	0	0	91	0	91	No
YG73T	GSM348418	EP	F	71	body	diffuse	III	0	1	20	1	3	Yes
YG74T	GSM348419	MP	M	58	antrum	diffuse	I	0	0	94	1	37	No
YG75T	GSM348420	EP	M	67	antrum	diffuse	IV	0	1	19	1	12	Yes
YG76T	GSM348421	MP	M	64	antrum	intestinal	IV	NA	1	28	1	19	No

## Sheet: GSE26901
Patients_ID	Sample_ID	Subgroup	Sex	Age	Location	Lauren	AJCC.stage	M.stage	Death (1=yes, 0=no)	OS.m	Recurrence (1=yes, 0=no)	RFS.m	Adjuvant.chemo
KS001	GSM662576	MP	M	28	entire	intestinal	IV	1	1	3	1	3	No
KS005	GSM662564	EP	M	71	body	intestinal	I	0	0	12	1	8	No
KS007	GSM662554	EP	F	66	antrum	mixed	II	0	0	47	0	47	No
KS009	GSM662527	EP	F	31	antrum	intestinal	III	0	0	70	0	43	Yes
KS011	GSM662528	MP	M	63	antrum	intestinal	IV	0	1	5	1	5	Yes
KS013	GSM662565	EP	M	49	antrum	intestinal	III	0	1	32	1	32	Yes
KS015	GSM662566	EP	F	67	antrum	NA	I	0	0	107	0	107	No
KS017	GSM662555	MP	M	67	entire	intestinal	III	0	1	20	1	20	Yes
KS021	GSM662577	MP	M	63	fundus	intestinal	IV	1	1	18	1	18	No
KS025	GSM662556	EP	F	58	antrum	intestinal	II	0	0	72	0	62	Yes
KS027	GSM662545	EP	F	45	body	intestinal	I	0	0	99	0	48	No
KS031	GSM662578	EP	M	55	body	intestinal	II	0	0	69	0	63	No
KS033	GSM662546	MP	F	35	body	intestinal	III	0	0	70	0	70	Yes
KS035	GSM662557	EP	M	68	fundus	intestinal	II	0	0	66	1	48	No
KS039	GSM662547	MP	F	64	antrum	intestinal	IV	1	1	4	1	4	Yes
KS041	GSM662579	MP	F	54	antrum	intestinal	III	0	1	11	1	11	Yes
KS043	GSM662548	EP	M	51	antrum	intestinal	I	0	0	120	0	86	No
KS047	GSM662590	EP	M	65	antrum	intestinal	IV	0	1	5	1	4	No
KS049	GSM662591	EP	M	50	fundus	intestinal	I	0	0	101	0	101	No
KS051	GSM662580	EP	F	68	antrum	intestinal	III	0	1	56	1	56	Yes
KS053	GSM662529	MP	F	54	body	intestinal	IV	0	1	38	1	37	Yes
KS055	GSM662542	EP	M	36	body	intestinal	I	0	0	140	0	140	No
KS059	GSM662543	EP	M	60	antrum	intestinal	I	0	1	17	1	17	No
KS063	GSM662544	EP	M	58	body	intestinal	I	0	1	75	1	75	No
KS065	GSM662530	MP	M	58	antrum	intestinal	I	0	1	53	1	53	No
KS069	GSM662567	EP	M	58	body	intestinal	I	0	1	47	1	47	No
KS071	GSM662509	EP	M	69	antrum	intestinal	I	0	1	7	1	7	No
KS081	GSM662531	MP	F	67	antrum	intestinal	III	0	1	29	1	28	No
KS085	GSM662549	EP	M	45	antrum	diffuse	I	0	0	115	0	115	No
KS087	GSM662550	MP	M	68	body	intestinal	IV	0	1	14	1	13	No
KS091	GSM662596	MP	M	38	antrum	diffuse	II	0	1	23	1	23	Yes
KS093	GSM662551	EP	M	63	body	intestinal	II	0	1	10	1	10	Yes
KS095	GSM662581	EP	M	65	body	intestinal	III	0	1	10	1	10	Yes
KS099	GSM662552	EP	M	49	antrum	intestinal	III	0	1	85	1	84	Yes
KS101	GSM662582	EP	M	49	antrum	NA	IV	1	1	14	1	14	Yes
KS103	GSM662532	EP	F	68	body	NA	I	0	1	82	1	82	No
KS105	GSM662583	MP	M	64	body	intestinal	I	0	1	11	1	11	No
KS107	GSM662568	EP	M	49	antrum	intestinal	IV	1	1	12	1	12	Yes
KS109	GSM662533	EP	F	51	antrum	intestinal	I	0	0	93	0	93	No
KS111	GSM662597	EP	F	64	antrum	intestinal	I	0	0	3	0	3	No
KS113	GSM662584	MP	M	68	body	intestinal	I	0	1	18	1	18	No
KS115	GSM662592	EP	F	48	fundus	intestinal	III	0	0	100	0	33	Yes
KS119	GSM662585	EP	M	60	antrum	intestinal	I	0	0	105	0	26	No
KS121	GSM662534	MP	M	53	antrum	intestinal	III	0	1	31	1	31	Yes
KS123	GSM662593	EP	M	60	antrum	intestinal	III	0	0	127	1	105	Yes
KS127	GSM662510	MP	M	59	body	intestinal	I	0	0	121	0	71	No
KS133	GSM662511	MP	M	59	antrum	diffuse	I	0	0	100	0	87	No
KS135	GSM662598	MP	M	70	body	intestinal	III	0	1	9	1	9	No
KS139	GSM662599	EP	M	47	antrum	diffuse	III	0	1	47	1	34	Yes
KS145	GSM662569	EP	M	56	body	intestinal	III	0	0	126	0	112	Yes
KS147	GSM662512	MP	M	62	antrum	intestinal	III	0	0	124	1	86	Yes
KS149	GSM662586	EP	M	74	antrum	intestinal	III	0	1	17	1	13	No
KS151	GSM662513	EP	M	50	antrum	intestinal	I	0	0	128	0	128	No
KS155	GSM662594	EP	M	47	antrum	NA	I	0	0	62	0	62	No
KS157	GSM662600	EP	M	59	antrum	NA	I	0	0	12	0	12	No
KS161	GSM662535	EP	F	43	body	intestinal	I	0	0	124	0	124	No
KS163	GSM662601	EP	F	42	fundus	intestinal	III	0	1	34	1	33	Yes
KS165	GSM662553	EP	M	57	antrum	intestinal	II	0	0	138	0	104	Yes
KS167	GSM662587	EP	F	53	entire	diffuse	III	0	1	20	1	20	No
KS169	GSM662570	EP	M	46	body	intestinal	IV	1	1	20	1	19	No
KS171	GSM662558	EP	M	55	antrum	intestinal	I	0	0	92	0	92	No
KS173	GSM662595	EP	F	43	antrum	intestinal	II	0	0	93	0	93	Yes
KS175	GSM662514	MP	F	30	body	diffuse	III	0	1	17	1	17	Yes
KS179	GSM662515	EP	M	66	fundus	mixed	III	0	1	25	1	23	No
KS181	GSM662516	EP	F	34	antrum	NA	II	0	0	40	0	40	Yes
KS183	GSM662517	EP	F	44	body	intestinal	III	0	0	139	0	139	Yes
KS185	GSM662571	EP	M	52	antrum	intestinal	III	0	1	36	1	35	No
KS187	GSM662536	EP	F	50	body	NA	I	0	0	30	0	30	No
KS191	GSM662572	MP	M	71	antrum	intestinal	III	0	1	98	1	98	Yes
KS193	GSM662559	MP	M	67	fundus	intestinal	III	0	1	13	1	13	Yes
KS195	GSM662573	EP	M	69	body	intestinal	II	0	1	24	1	24	No
KS197	GSM662560	MP	F	52	body	intestinal	II	0	0	44	0	44	No
KS199	GSM662561	EP	F	72	antrum	intestinal	I	0	0	90	1	68	No
KS201	GSM662518	MP	M	67	antrum	diffuse	I	0	1	49	1	49	No
KS203	GSM662602	MP	F	73	body	intestinal	III	0	1	40	1	40	No
KS205	GSM662562	MP	M	55	antrum	intestinal	II	0	0	93	0	93	No
KS207	GSM662574	MP	F	65	entire	intestinal	IV	1	1	6	1	6	No
KS209	GSM662519	MP	M	54	fundus	intestinal	II	0	0	87	0	79	No
KS211	GSM662575	MP	M	48	antrum	intestinal	III	0	1	26	1	26	Yes
KS213	GSM662537	EP	M	61	antrum	intestinal	I	0	1	12	1	12	No
KS217	GSM662563	EP	M	59	antrum	intestinal	I	0	0	94	0	38	No
KS219	GSM662520	EP	M	47	antrum	intestinal	II	0	0	110	0	110	No
KS221	GSM662538	EP	F	60	fundus	diffuse	I	0	0	131	0	131	No
KS225	GSM662612	MP	M	67	antrum	mixed	IV	0	1	9	1	9	No
KS227	GSM662539	MP	F	51	body	intestinal	III	0	1	32	1	31	Yes
KS229	GSM662540	EP	F	63	antrum	intestinal	IV	0	1	39	1	38	No
KS231	GSM662603	MP	M	66	fundus	intestinal	II	0	1	8	1	7	No
KS233	GSM662521	MP	M	58	body	mixed	IV	0	1	5	1	4	Yes
KS243	GSM662522	EP	M	50	antrum	NA	I	0	0	24	0	24	No
KS247	GSM662588	EP	M	59	antrum	intestinal	I	0	0	93	0	25	No
KS249	GSM662523	EP	F	64	body	intestinal	I	0	0	87	0	54	Yes
KS253	GSM662604	EP	M	63	fundus	intestinal	I	0	0	112	0	112	No
KS255	GSM662613	EP	F	29	antrum	intestinal	I	0	0	90	0	84	No
KS259	GSM662614	EP	M	55	body	NA	III	0	1	54	0	54	Yes
KS263	GSM662524	EP	F	70	antrum	intestinal	IV	0	0	9	0	9	No
KS265	GSM662605	EP	M	60	antrum	intestinal	III	0	0	104	0	104	No
KS267	GSM662606	MP	M	61	body	intestinal	III	0	0	119	0	85	No
KS269	GSM662589	EP	F	59	body	intestinal	I	0	1	52	1	52	No
KS271	GSM662607	EP	M	41	body	NA	II	0	0	2	0	2	Yes
KS275	GSM662608	EP	M	39	body	intestinal	I	0	0	129	0	129	No
KS279	GSM662525	MP	F	58	antrum	intestinal	III	0	1	8	1	8	No
KS281	GSM662609	EP	F	53	fundus	diffuse	II	0	0	87	1	87	No
KS285	GSM662615	MP	F	55	fundus	mixed	III	0	0	52	0	52	Yes
KS287	GSM662610	MP	M	50	antrum	diffuse	I	0	0	86	0	36	No
KS289	GSM662616	EP	F	67	antrum	intestinal	III	0	1	22	1	22	No
KS293	GSM662617	EP	M	47	body	intestinal	I	0	0	99	0	17	No
KS297	GSM662611	EP	F	62	antrum	NA	III	0	0	33	0	33	Yes
KS299	GSM662541	MP	F	52	body	diffuse	III	0	1	17	1	7	No
KS401	GSM662526	MP	M	40	body	intestinal	II	0	1	39	1	39	Yes

## Sheet: GSE28541
GEO ID	Sample_ID	Array id	Subgroup	Sex	Age	Stage	Death (1=yes, 0=no)	OS.m	Chemotherapy	RadiationTherapy
MDA001	GSM706739	32783	EP	M	66	3	1	13.3333	Yes	Yes
MDA002	GSM706740	33521	EP	F	57	3	1	12.0667	Yes	Yes
MDA003	GSM706741	33620	EP	M	50	4	1	20.4667	Yes	Yes
MDA004	GSM706742	34085	MP	M	49	3	1	5.36667	Yes	No
MDA005	GSM706743	35377	EP	F	55	4	1	24.5667	Yes	No
MDA006	GSM706744	36504	EP	M	54	3	1	76.5333	Yes	Yes
MDA007	GSM706745	36802	EP	F	43	4	1	4.2	Yes	No
MDA008	GSM706746	37460	EP	F	52	4	1	5.36667	Yes	No
MDA009	GSM706747	37886	EP	M	74	3	1	29.2667	Yes	Yes
MDA010	GSM706748	38963	EP	M	76	3	0	89.1667	Yes	Yes
MDA011	GSM706749	39020	EP	F	46	4	0	85.7667	Yes	No
MDA012	GSM706750	39289	EP	M	55	4	1	6.13333	Yes	No
MDA013	GSM706751	39385	EP	M	66	3	0	84.9667	Yes	Yes
MDA014	GSM706752	39405	EP	F	76	2	1	21.2667	Yes	Yes
MDA015	GSM706753	39762	EP	F	77	4	1	29	Yes	No
MDA016	GSM706754	40838	EP	F	70	2	1	30.6	Yes	Yes
MDA017	GSM706755	42653	MP	M	74	4	1	17.6333	Yes	No
MDA018	GSM706756	42879	EP	M	46	4	1	4.46667	Yes	No
MDA019	GSM706757	42955	EP	M	62	4	1	9.33333	Yes	No
MDA020	GSM706758	45866	EP	F	73	4	1	26.2667	Yes	Yes
MDA021	GSM706759	46051	MP	F	76	2	1	9.96667	Yes	Yes
MDA022	GSM706760	46491	EP	M	64	3	1	8.66667	Yes	No
MDA023	GSM706761	47224	EP	F	52	4	1	12	Yes	No
MDA024	GSM706762	47328	MP	F	68	4	1	28.1667	Yes	Yes
MDA025	GSM706763	47498	EP	M	54	4	1	2.73333	Yes	No
MDA026	GSM706764	48454	MP	M	50	4	1	23.1667	Yes	No
MDA027	GSM706765	48544	EP	M	38	4	1	2.63333	Yes	No
MDA028	GSM706766	48612	EP	M	44	4	1	40.5333	Yes	Yes
MDA029	GSM706767	48758	EP	M	33	3	1	41	Yes	Yes
MDA030	GSM706768	49032	MP	M	48	4	1	3	Yes	No
MDA031	GSM706769	49745	EP	M	58	2	0	60.2667	Yes	Yes
MDA032	GSM706770	49783	EP	M	34	4	1	6.46667	Yes	No
MDA033	GSM706771	50555	MP	M	46	4	1	2.56667	Yes	No
MDA034	GSM706772	50973	EP	M	66	1	0	52.0333	Yes	Yes
MDA035	GSM706773	51098	MP	M	78	3	1	14.5333	Yes	Yes
MDA036	GSM706774	52750	EP	M	74	3	0	20.9667	Yes	No
MDA037	GSM706775	53375	EP	F	59	3	0	2	Yes	No
MDA038	GSM706776	53854	MP	M	63	4	1	15.1667	Yes	No
MDA039	GSM706777	53999	EP	M	71	2	1	41.5	Yes	Yes
MDA040	GSM706778	54052	EP	M	39	2	0	0.166667	Yes	No

## Sheet: TCGA-cBioPortal-combined-STAD
TCGA_ID	SAMPLE_ID	AGE	SEX	RACE	GRADE	PATH_M_STAGE	PATH_N_STAGE	PATH_T_STAGE	AJCC_PATHOLOGIC_TUMOR_STAGE	AJCC_STAGING_EDITION	OS_STATUS	OS_STATUS_1	OS_MONTHS	lymph_node_examined_count	number_of_lymphnodes_positive_by_he
TCGA-3M-AB46	TCGA-3M-AB46-01	70	Male	White	G2	MX	N0	T2	STAGE I	6TH	0	LIVING	58.0268	15	Negative
TCGA-B7-5816	TCGA-B7-5816-01	51	Female	White	G3	M0	N0	T4	STAGE II	7TH	0	LIVING	26.6956	9	Negative
TCGA-B7-5818	TCGA-B7-5818-01	62	Male	White	G3	M0	N0	T2	STAGE I	7TH	0	LIVING	11.704	15	Negative
TCGA-B7-A5TI	TCGA-B7-A5TI-01	52	Male	White	G3	M0	N3	T4	STAGE III	7TH	0	LIVING	19.5614	20	Postive
TCGA-B7-A5TJ	TCGA-B7-A5TJ-01	74	Male	White	G1	M0	NX	T4	STAGE II	7TH	0	LIVING	11.0136	15	Negative
TCGA-B7-A5TN	TCGA-B7-A5TN-01	60	Male	White	G2	M0	NX	T4	STAGE II	7TH	0	LIVING	9.43551	15	Negative
TCGA-BR-4183	TCGA-BR-4183-01	55	Female	White	G3	M0	N1	T3	STAGE III	6TH	1	DECEASED	6.60815	8	Postive
TCGA-BR-4184	TCGA-BR-4184-01	70	Male	White	G2	MX	N1	T3	STAGE III	6TH	1	DECEASED	6.96979	8	Postive
TCGA-BR-4187	TCGA-BR-4187-01	56	Male	White	G3	M0	NX	TX		6TH	1	DECEASED	4.63557	15	Postive
TCGA-BR-4188	TCGA-BR-4188-01	53	Female	White	G3	M0	N1	TX		6TH	1	DECEASED	7.43006	8	Postive
TCGA-BR-4191	TCGA-BR-4191-01	72	Male	White	G2	M0	N1	TX		6TH	1	DECEASED	18.345	8	Postive
TCGA-BR-4201	TCGA-BR-4201-01	66	Female	White	G1	M0	NX	T2		6TH	1	DECEASED	30.9038	15	Negative
TCGA-BR-4253	TCGA-BR-4253-01	80	Female	White	G3	M0	N1	T3	STAGE III	6TH	1	DECEASED	4.07667	8	Postive
TCGA-BR-4255	TCGA-BR-4255-01	76	Female	White	G3	M0	N1	T3	STAGE III	6TH	1	DECEASED	4.07667	12	Postive
TCGA-BR-4256	TCGA-BR-4256-01	80	Male	White	G2	M0	N1	TX		6TH	1	DECEASED	9.33688	8	Postive
TCGA-BR-4257	TCGA-BR-4257-01	79	Female	White	G2	M0	NX	TX		6TH	1	DECEASED	9.66565	15	Postive
TCGA-BR-4267	TCGA-BR-4267-01	51	Male	White	G2	M0	N0	T2	STAGE I	6TH	1	DECEASED	6.18075	6	Negative
TCGA-BR-4279	TCGA-BR-4279-01	43	Male	White	G3	M0	N1	T2	STAGE II	6TH	1	DECEASED	9.56702	6	Postive
TCGA-BR-4280	TCGA-BR-4280-01	78	Female	White	G2	M0	N1	T2	STAGE III	6TH	1	DECEASED	6.60815	6	Postive
TCGA-BR-6452	TCGA-BR-6452-01	78	Female	White	G3	M0	N0	T3	STAGE II	7TH	0	LIVING	34.6846	5	Negative
TCGA-BR-6453	TCGA-BR-6453-01	54	Male	White	G3	M0	N1	T2	STAGE II	7TH	0	LIVING	15.945	2	Postive
TCGA-BR-6455	TCGA-BR-6455-01	59	Male	White	G3	M0	N1	T3	STAGE II	7TH	1	DECEASED	13.8738	19	Postive
TCGA-BR-6456	TCGA-BR-6456-01	74	Female	White	G2	M0	N1	T3	STAGE II	7TH	1	DECEASED	17.293	4	Postive
TCGA-BR-6457	TCGA-BR-6457-01	69	Male	White	G3	M0	N0	T3	STAGE II	7TH	0	LIVING	13.6766	15	Negative
TCGA-BR-6458	TCGA-BR-6458-01	57	Female	White	G3	M0	N1	T3	STAGE II	7TH	1	DECEASED	19.3313	15	Postive
TCGA-BR-6563	TCGA-BR-6563-01	60	Male	White	G3	M0	N1	T3	STAGE II	7TH	0	LIVING	39.1229	3	Postive
TCGA-BR-6564	TCGA-BR-6564-01	46	Female	White	G3	M0	N2	T3	STAGE III	7TH	1	DECEASED	26.1038	7	Postive
TCGA-BR-6565	TCGA-BR-6565-01	67	Male	White	G2	M0	N0	T4	STAGE II	7TH	1	DECEASED	9.1725	1	Negative
TCGA-BR-6566	TCGA-BR-6566-01	64	Female	White	G3	M0	N0	T3	STAGE II	7TH	0	LIVING	32.7777	3	Negative
TCGA-BR-6705	TCGA-BR-6705-01	68	Female	White	G3	M0	N3	T3	STAGE III	7TH	1	DECEASED	25.6107	12	Postive
TCGA-BR-6706	TCGA-BR-6706-01	63	Male	White	G3	M0	N1	T3	STAGE III	6TH	1	DECEASED	18.0491	15	Postive
TCGA-BR-6707	TCGA-BR-6707-01	75	Male	White	G3	M0	N0	T3	STAGE II	7TH	0	LIVING	16.1423	15	Negative
TCGA-BR-6709	TCGA-BR-6709-01	57	Female	White	G3	M0	N3	T3	STAGE III	7TH	1	DECEASED	12.1643	15	Postive
TCGA-BR-6710	TCGA-BR-6710-01	41	Male	White	G2	M0	N0	T2	STAGE I	7TH	0	LIVING	8.97524	15	Negative
TCGA-BR-6801	TCGA-BR-6801-01	70	Male	White	G2	M0	N0	T3	STAGE II	7TH	0	LIVING	40.2078	8	Negative
TCGA-BR-6802	TCGA-BR-6802-01	65	Male	White	G3	M0	N2	T3	STAGE III	7TH	0	LIVING	30.9038	3	Postive
TCGA-BR-6803	TCGA-BR-6803-01	54	Female	White	G3	M0	N0	T3	STAGE II	7TH	0	LIVING	31.1997	5	Negative
TCGA-BR-6852	TCGA-BR-6852-01	64	Female	White	G3	M0	N0	T3	STAGE II	7TH	0	LIVING	44.942	15	Negative
TCGA-BR-7196	TCGA-BR-7196-01	64	Male	White	G3	M1	N3	T3	STAGE IV	7TH	0	LIVING	21.8957	15	Postive
TCGA-BR-7197	TCGA-BR-7197-01	69	Male	White	GX	M0	N0	T3	STAGE II	7TH	0	LIVING	9.20538	15	Negative
TCGA-BR-7703	TCGA-BR-7703-01	81	Male	White	G2	M0	N0	T1	STAGE I	7TH	0	LIVING	36.164	4	Negative
TCGA-BR-7704	TCGA-BR-7704-01	69	Female	White	G3	M0	N0	T3	STAGE II	7TH	0	LIVING	35.2434	3	Negative
TCGA-BR-7707	TCGA-BR-7707-01	69	Female	White	G3	M0	N0	T2	STAGE I	7TH	0	LIVING	35.8352	2	Negative
TCGA-BR-7715	TCGA-BR-7715-01	65	Male	White	G2	M0	N0	T3	STAGE II	7TH	0	LIVING	33.6325	9	Negative
TCGA-BR-7716	TCGA-BR-7716-01	62	Female	White	G2	M0	N1	T3	STAGE II	7TH	0	LIVING	39.7804	4	Postive
TCGA-BR-7717	TCGA-BR-7717-01	63	Male	White	G2	M0	N1	T4	STAGE IV	6TH	1	DECEASED	18.1477	6	Postive
TCGA-BR-7722	TCGA-BR-7722-01	62	Male	White	G3	M0	N1	T3	STAGE II	7TH	1	DECEASED	15.3204	15	Postive
TCGA-BR-7723	TCGA-BR-7723-01	59	Male	White	G3	M0	N3	T3	STAGE III	7TH	1	DECEASED	28.7339	15	Postive
TCGA-BR-7901	TCGA-BR-7901-01	74	Male	White	G2	M0	N1	T3	STAGE II	7TH	1	DECEASED	3.45202	15	Postive
TCGA-BR-7957	TCGA-BR-7957-01	50	Female	White	GX	M1	N3	T3	STAGE IV	7TH	1	DECEASED	9.07387	8	Postive
TCGA-BR-7958	TCGA-BR-7958-01	60	Male	White	G3	M0	N0	T4	STAGE III	7TH	0	LIVING	29.5558	4	Negative
TCGA-BR-7959	TCGA-BR-7959-01	59	Male	White	G3	M0	N1	T4	STAGE III	7TH	0	LIVING	33.2051	7	Postive
TCGA-BR-8058	TCGA-BR-8058-01	53	Female	White	G3	M0	N2	T4	STAGE III	7TH	0	LIVING	37.2489	8	Postive
TCGA-BR-8059	TCGA-BR-8059-01	72	Male	White	G3	M0	N1	T4	STAGE III	7TH	1	DECEASED	14.4327	7	Postive
TCGA-BR-8060	TCGA-BR-8060-01	75	Female	White	G3	M0	N2	T2	STAGE II	7TH	1	DECEASED	11.441	4	Postive
TCGA-BR-8078	TCGA-BR-8078-01	70	Female	White	G3	M0	N0	T4	STAGE II	7TH	0	LIVING	29.5887	5	Negative
TCGA-BR-8080	TCGA-BR-8080-01	72	Female	White	G3	M0	N3	T4	STAGE III	7TH	1	DECEASED	9.59989	12	Postive
TCGA-BR-8081	TCGA-BR-8081-01	71	Female	White	G2	M0	N0	T4	STAGE II	7TH	0	LIVING	32.2517	5	Negative
TCGA-BR-8284	TCGA-BR-8284-01	72	Female	White	G3	M0	N3	T4	STAGE III	7TH	1	DECEASED	8.05471	9	Postive
TCGA-BR-8286	TCGA-BR-8286-01	49	Male	White	G3	M0	N0	T3	STAGE II	7TH	0	LIVING	29.4243	5	Negative
TCGA-BR-8289	TCGA-BR-8289-01	57	Male	White	G3	M1	N3	T4	STAGE IV	7TH	1	DECEASED	2.66298	11	Postive
TCGA-BR-8291	TCGA-BR-8291-01	61	Male	White	GX	M0	N1	T3	STAGE II	7TH	1	DECEASED	19.9559	6	Postive
TCGA-BR-8295	TCGA-BR-8295-01	60	Female	White	G3	M0	N0	T4	STAGE II	7TH	1	DECEASED	2.20272	5	Negative
TCGA-BR-8296	TCGA-BR-8296-01	58	Female	White	G3	M0	N2	T4	STAGE III	7TH	1	DECEASED	15.5834	7	Postive
TCGA-BR-8297	TCGA-BR-8297-01	58	Male	White	GX	M0	N3	T4	STAGE III	7TH	0	LIVING	7.39718	11	Postive
TCGA-BR-8360	TCGA-BR-8360-01	66	Male	White	G2	M0	N0	T3	STAGE II	7TH	0	LIVING	6.18075	15	Negative
TCGA-BR-8361	TCGA-BR-8361-01	71	Female	White	G3	M0	N2	T4	STAGE III	7TH	0	LIVING	31.101	10	Postive
TCGA-BR-8362	TCGA-BR-8362-01	65	Male	White	G3	M0	N3	T4	STAGE III	7TH	1	DECEASED	13.0848	30	Postive
TCGA-BR-8364	TCGA-BR-8364-01	42	Female	White	G3	M0	N2	T4	STAGE III	7TH	0	LIVING	22.1915	11	Postive
TCGA-BR-8365	TCGA-BR-8365-01	70	Female	White	G3	M0	N0	T3	STAGE II	7TH	1	DECEASED	17.5231	15	Negative
TCGA-BR-8367	TCGA-BR-8367-01	55	Male	White	G3	M0	N3	T3	STAGE III	7TH	1	DECEASED	26.334	15	Postive
TCGA-BR-8368	TCGA-BR-8368-01	84	Female	White	G3	M0	N0	T2	STAGE I	7TH	0	LIVING	4.3068	15	Negative
TCGA-BR-8369	TCGA-BR-8369-01	76	Female	White	G3	M0	N3	T3	STAGE III	7TH	0	LIVING	14.0382	15	Postive
TCGA-BR-8370	TCGA-BR-8370-01	64	Male	White	G3	M0	N3	T3	STAGE III	7TH	0	LIVING	3.32051	15	Postive
TCGA-BR-8371	TCGA-BR-8371-01	62	Male	White	G3	M0	N3	T3	STAGE III	7TH	1	DECEASED	11.8026	15	Postive
TCGA-BR-8372	TCGA-BR-8372-01	63	Male	White	G3	M0	N3	T4	STAGE III	7TH	0	LIVING	31.2654	17	Postive
TCGA-BR-8373	TCGA-BR-8373-01	65	Female	White	G2	M0	N1	T4	STAGE III	7TH	0	LIVING	14.7944	15	Postive
TCGA-BR-8381	TCGA-BR-8381-01	51	Male	White	G3	M0	N1	T3	STAGE II	7TH	0	LIVING	7.3643	15	Postive
TCGA-BR-8382	TCGA-BR-8382-01	67	Female	White	G3	M0	N3	T4	STAGE III	7TH	1	DECEASED	25.0518	15	Postive
TCGA-BR-8384	TCGA-BR-8384-01	69	Male	White	G3	M0	N2	T4	STAGE III	7TH	0	LIVING	3.71503	18	Postive
TCGA-BR-8483	TCGA-BR-8483-01	59	Male	White	G2	M0	N2	T3	STAGE III	7TH	0	LIVING	5.39172	15	Postive
TCGA-BR-8484	TCGA-BR-8484-01	61	Male	White	G2	M0	N1	T4	STAGE III	7TH	1	DECEASED	25.1833	7	Postive
TCGA-BR-8485	TCGA-BR-8485-01	68	Female	White	G3	M0	N3	T4	STAGE III	7TH	0	LIVING	9.20538	13	Postive
TCGA-BR-8486	TCGA-BR-8486-01	90	Female	White	G2	M0	N0	T1	STAGE I	7TH	0	LIVING	20.219	5	Negative
TCGA-BR-8487	TCGA-BR-8487-01	64	Female	White	G3	M0	N0	T3	STAGE II	7TH	0	LIVING	1.1178	15	Negative
TCGA-BR-8588	TCGA-BR-8588-01	55	Female	White	G3	M0	N0	T4	STAGE II	7TH	0	LIVING	12.7889	6	Negative
TCGA-BR-8589	TCGA-BR-8589-01	56	Male	White	G3	M0	N1	T4	STAGE III	7TH	0	LIVING	27.123	8	Postive
TCGA-BR-8590	TCGA-BR-8590-01	62	Male	White	G3	M0	N2	T4	STAGE III	7TH	1	DECEASED	9.33688	7	Postive
TCGA-BR-8591	TCGA-BR-8591-01	79	Male	White	G3	M0	N3	T4	STAGE III	7TH	0	LIVING	28.1422	14	Postive
TCGA-BR-8592	TCGA-BR-8592-01	63	Female	White	G3	M0	N1	T4	STAGE III	7TH	1	DECEASED	6.27938	3	Postive
TCGA-BR-8676	TCGA-BR-8676-01	59	Male	White	G3	M0	N3	T3	STAGE III	7TH	0	LIVING	7.52868	10	Postive
TCGA-BR-8677	TCGA-BR-8677-01	74	Female	White	G3	M0	N3	T3	STAGE III	7TH	0	LIVING	26.7285	15	Postive
TCGA-BR-8678	TCGA-BR-8678-01	76	Male	White	G2	M0	N0	T2	STAGE I	7TH	0	LIVING	24.7888	12	Negative
TCGA-BR-8680	TCGA-BR-8680-01	45	Male	Asian	G2	M1	N2	T4	STAGE IV	7TH	0	LIVING	31.9558	10	Postive
TCGA-BR-8682	TCGA-BR-8682-01	52	Male	Asian	G3	M0	N0	T4	STAGE II	7TH	0	LIVING	32.5805	5	Negative
TCGA-BR-8683	TCGA-BR-8683-01	75	Male	Asian	G3	M0	N2	T4	STAGE III	7TH	1	DECEASED	9.86291	5	Postive
TCGA-BR-8686	TCGA-BR-8686-01	69	Male	Asian	G3	M0	N1	T4	STAGE III	7TH	1	DECEASED	20.8765	2	Postive
TCGA-BR-8687	TCGA-BR-8687-01	67	Female	White	G3	M0	N2	T4	STAGE III	7TH	1	DECEASED	8.21909	9	Postive
TCGA-BR-8690	TCGA-BR-8690-01	54	Female	White	G2	M0	N3	T3	STAGE III	7TH	0	LIVING	10.6848	10	Postive
TCGA-BR-A44T	TCGA-BR-A44T-01	53	Female	White	G3	M0	N0	T3	STAGE II	7TH	0	LIVING	34.1257	10	Negative
TCGA-BR-A44U	TCGA-BR-A44U-01	70	Male	White	G3	M0	N3	T3	STAGE III	7TH	1	DECEASED	13.8738	15	Postive
TCGA-BR-A452	TCGA-BR-A452-01	57	Male	Asian	G3	M0	N1	T4	STAGE III	7TH	1	DECEASED	7.52868	4	Postive
TCGA-BR-A453	TCGA-BR-A453-01	51	Male	Asian	G3	M1	N3	T4	STAGE IV	7TH	1	DECEASED	6.08213	11	Postive
TCGA-BR-A4CQ	TCGA-BR-A4CQ-01	58	Male	White	G3	M0	N1	T4	STAGE III	7TH	0	LIVING	34.9804	3	Postive
TCGA-BR-A4CS	TCGA-BR-A4CS-01	77	Male	White	G3	M0	N3	T4	STAGE III	7TH	1	DECEASED	1.47944	15	Postive
TCGA-BR-A4IU	TCGA-BR-A4IU-01	34	Female	Asian	G3	M0	N1	T4	STAGE III	7TH	0	LIVING	27.5504	6	Postive
TCGA-BR-A4IV	TCGA-BR-A4IV-01	47	Male	Asian	G3	M0	N2	T4	STAGE III	7TH	1	DECEASED	28.5695	9	Postive
TCGA-BR-A4IY	TCGA-BR-A4IY-01	58	Male	Asian	G3	M0	N0	T4	STAGE II	7TH	0	LIVING	12.8875	8	Negative
TCGA-BR-A4IZ	TCGA-BR-A4IZ-01	45	Female	Asian	G3	M0	N2	T4	STAGE III	7TH	1	DECEASED	8.97524	5	Postive
TCGA-BR-A4J2	TCGA-BR-A4J2-01	70	Male	Asian	G3	M0	N0	T4	STAGE II	7TH	0	LIVING	14.1697	8	Negative
TCGA-BR-A4J5	TCGA-BR-A4J5-01	56	Male	Asian	G3	M0	N1	T4	STAGE III	7TH	0	LIVING	28.3394	5	Postive
TCGA-BR-A4J7	TCGA-BR-A4J7-01	49	Male	Asian	G3	M0	NX	T4	STAGE II	7TH	0	LIVING	32.5147	15	Negative
TCGA-BR-A4J8	TCGA-BR-A4J8-01	71	Female	White	G3	M0	N3	T3	STAGE III	7TH	0	LIVING	13.5122	12	Postive
TCGA-BR-A4PD	TCGA-BR-A4PD-01	72	Female	White	G3	M0	N0	T4	STAGE II	7TH	0	LIVING	20.6463	11	Negative
TCGA-BR-A4PE	TCGA-BR-A4PE-01	68	Female	White	G2	M0	N0	T2	STAGE I	7TH	0	LIVING	20.4162	14	Negative
TCGA-BR-A4PF	TCGA-BR-A4PF-01	72	Male	White	G3	M0	N2	T4	STAGE III	7TH	0	LIVING	1.15067	8	Postive
TCGA-BR-A4QI	TCGA-BR-A4QI-01	70	Female	White	G3	M0	N0	T3	STAGE II	7TH	1	DECEASED	21.4354	10	Negative
TCGA-BR-A4QL	TCGA-BR-A4QL-01	75	Female	White	G2	M0	N3	T3	STAGE III	7TH	1	DECEASED	16.1423	10	Postive
TCGA-BR-A4QM	TCGA-BR-A4QM-01	65	Male	White	G3	M0	N2	T3	STAGE III	7TH	0	LIVING	5.12871	6	Postive
TCGA-CD-5798	TCGA-CD-5798-01	82	Male	Asian	G2	M0	N0	T3	STAGE II	6TH	0	LIVING	13.4136	15	Negative
TCGA-CD-5799	TCGA-CD-5799-01	45	Male	Asian	G3	M0	N1	T2	STAGE II	6TH	0	LIVING	13.019	15	Negative
TCGA-CD-5800	TCGA-CD-5800-01	51	Female	Asian	G1	M0	N0	T3	STAGE II	6TH	0	LIVING	13.1505	3	Negative
TCGA-CD-5801	TCGA-CD-5801-01	69	Male	Asian	G3	M0	N1	T3	STAGE III	6TH	1	DECEASED	13.1834	5	Negative
TCGA-CD-5802	TCGA-CD-5802-01	58	Male	Asian	G2	M0	N0	T3	STAGE II	6TH	0	LIVING	13.3478	15	Negative
TCGA-CD-5803	TCGA-CD-5803-01	78	Female	Asian	G3	M0	N0	T3	STAGE II	6TH	1	DECEASED	11.2108	15	Negative
TCGA-CD-5804	TCGA-CD-5804-01	90	Male	Asian	G2	M0	N1	T3		7TH	0	LIVING	12.0985	15	Postive
TCGA-CD-5813	TCGA-CD-5813-01	60	Male	Asian	G3	M0	N0	T3	STAGE II	6TH	1	DECEASED	12.3944	15	Negative
TCGA-CD-8524	TCGA-CD-8524-01	61	Female	Asian	G3	M0	N0	T3	STAGE II	6TH	0	LIVING	12.756	15	Negative
TCGA-CD-8525	TCGA-CD-8525-01	82	Female	Asian	G3	M0	N1	T3	STAGE III	6TH	0	LIVING	12.5916	2	Postive
TCGA-CD-8526	TCGA-CD-8526-01	73	Female	Asian	G3	M0	N1	T3	STAGE III	6TH	0	LIVING	12.5259	2	Postive
TCGA-CD-8527	TCGA-CD-8527-01	72	Female	Asian	G2	M0	N1	T2	STAGE II	6TH	1	DECEASED	7.16704	2	Negative
TCGA-CD-8528	TCGA-CD-8528-01	43	Female	Asian	G3	M0	N0	T4	STAGE III	6TH	0	LIVING	12.3286	15	Negative
TCGA-CD-8529	TCGA-CD-8529-01	65	Male	Asian	G2	M1	N0	T4	STAGE IV	6TH	0	LIVING	12.2958	15	Postive
TCGA-CD-8530	TCGA-CD-8530-01	51	Male	Asian	G3	M0	N0	T3	STAGE II	6TH	0	LIVING	12.3944	15	Negative
TCGA-CD-8531	TCGA-CD-8531-01	66	Female	Asian	G3	M0	N1	T3	STAGE III	6TH	0	LIVING	12.5916	7	Postive
TCGA-CD-8532	TCGA-CD-8532-01	52	Male	Asian	G2	M0	N0	T3	STAGE II	6TH	1	DECEASED	11.6382	15	Negative
TCGA-CD-8533	TCGA-CD-8533-01	48	Male	Asian	G3	M0	N0	T3	STAGE II	6TH	0	LIVING	15.3861	15	Negative
TCGA-CD-8534	TCGA-CD-8534-01	41	Male	Asian	G3	M0	N0	T3	STAGE II	6TH	0	LIVING	12.0656	15	Negative
TCGA-CD-8535	TCGA-CD-8535-01	59	Male	Asian	G3	M0	N1	T3	STAGE III	6TH	0	LIVING	12.8218	5	Postive
TCGA-CD-8536	TCGA-CD-8536-01	74	Male	Asian	G3	M0	N0	T3	STAGE II	6TH	0	LIVING	12.4273	15	Negative
TCGA-CD-A486	TCGA-CD-A486-01	68	Male	Asian	G2	M0	N0	T3	STAGE II	7TH	1	DECEASED	6.31226	15	Postive
TCGA-CD-A487	TCGA-CD-A487-01	51	Male	Asian	G3	M0	N1	T3	STAGE II	7TH	0	LIVING	12.2958	2	Postive
TCGA-CD-A489	TCGA-CD-A489-01	58	Male	Asian	G3	M0	N0	T3	STAGE II	7TH	1	DECEASED	11.3095	15	Postive
TCGA-CD-A48A	TCGA-CD-A48A-01	57	Male	Asian	G2	M0	N0	T3	STAGE II	7TH	0	LIVING	12.4273	15	Negative
TCGA-CD-A48C	TCGA-CD-A48C-01	79	Female	Asian	G3	M0	N1	T3	STAGE II	7TH	1	DECEASED	11.6054	15	Negative
TCGA-CD-A4MG	TCGA-CD-A4MG-01	76	Male	Asian	G3	M0	N0	T3	STAGE II	7TH	1	DECEASED	6.57527	15	Postive
TCGA-CD-A4MH	TCGA-CD-A4MH-01	86	Female	Asian	G2	M0	N0	T3	STAGE II	7TH	0	LIVING	12.1971	15	Negative
TCGA-CD-A4MI	TCGA-CD-A4MI-01	62	Male	Asian	G1	M0	N1	T3	STAGE III	6TH	1	DECEASED	11.7697	15	Negative
TCGA-CD-A4MJ	TCGA-CD-A4MJ-01	60	Male	Asian	G2	M0	N0	T2	STAGE I	7TH	0	LIVING	12.6245	15	Negative
TCGA-CG-4300	TCGA-CG-4300-01	79	Male		G2	M0	N2	T3	STAGE III	6TH	1	DECEASED	20.0217	15	Negative
TCGA-CG-4301	TCGA-CG-4301-01	75	Female		G3	M1	N1	T4	STAGE IV	5TH	0	LIVING	3.02462	18	Postive
TCGA-CG-4305	TCGA-CG-4305-01	69	Male		G3	M0	N1	T2	STAGE II	6TH	0	LIVING	15.945	41	Postive
TCGA-CG-4306	TCGA-CG-4306-01	90	Male		G3	M1	N2	T3	STAGE IV	5TH	1	DECEASED	1.01917	15	Postive
TCGA-CG-4436	TCGA-CG-4436-01	57	Male		G2	M0	N0	T2	STAGE I	6TH	0	LIVING	7.98895	58	Negative
TCGA-CG-4437	TCGA-CG-4437-01	83	Male		G2	M0	N1	T2	STAGE II	5TH	0	LIVING	8.05471	29	Postive
TCGA-CG-4438	TCGA-CG-4438-01	56	Male		G3	M0	N2	T4	STAGE IV	5TH	0	LIVING	54.0816	35	Postive
TCGA-CG-4440	TCGA-CG-4440-01	68	Female		G3	M1	N3	T3	STAGE IV	5TH	1	DECEASED	4.01091	24	Postive
TCGA-CG-4441	TCGA-CG-4441-01	83	Male		G2	M0	N2	T2	STAGE III	5TH	1	DECEASED	14.0053	16	Postive
TCGA-CG-4443	TCGA-CG-4443-01	68	Male		G2	M0	N0	T1	STAGE I	5TH	0	LIVING	29.9832	30	Negative
TCGA-CG-4444	TCGA-CG-4444-01	76	Male		G3	M0	N2	T2	STAGE III	6TH	0	LIVING	47.0461	37	Postive
TCGA-CG-4449	TCGA-CG-4449-01	81	Male		G2	M0	N1	T2	STAGE II	5TH	0	LIVING	19.0683	42	Postive
TCGA-CG-4455	TCGA-CG-4455-01	72	Male		G3	M0	N1	T2	STAGE II	6TH	0	LIVING	12.0327	17	Postive
TCGA-CG-4465	TCGA-CG-4465-01	69	Female		G3	M1	N3	T4	STAGE IV	6TH	1	DECEASED	9.00812	27	Postive
TCGA-CG-4466	TCGA-CG-4466-01	81	Female		G2	M0	N0	T2	STAGE I	6TH	0	LIVING	18.9697	13	Negative
TCGA-CG-4469	TCGA-CG-4469-01	70	Male		G3	M0	N3	T3	STAGE IV	6TH	1	DECEASED	7.06842	40	Postive
TCGA-CG-4472	TCGA-CG-4472-01	49	Male		G3	M0	N1	T4	STAGE IV	6TH	0	LIVING	11.9999	29	Postive
TCGA-CG-4475	TCGA-CG-4475-01	76	Male		G3	M0	N1	T3	STAGE II	7TH	0	LIVING	22.9806	20	Postive
TCGA-CG-4477	TCGA-CG-4477-01	58	Female		G3	M0	N0	T2	STAGE I	6TH	0	LIVING	30.9695	17	Negative
TCGA-CG-5717	TCGA-CG-5717-01	58	Male		G3	M0	N1	T2	STAGE II	6TH	1	DECEASED	6.96979	26	Postive
TCGA-CG-5718	TCGA-CG-5718-01	78	Female		G2	M0	N1	T2	STAGE II	6TH	1	DECEASED	35.9996	39	Postive
TCGA-CG-5719	TCGA-CG-5719-01	54	Female		G1	M1	N0	T4	STAGE IV	7TH	0	LIVING	1.01917	15	Negative
TCGA-CG-5721	TCGA-CG-5721-01	58	Male		G3	M0	N1	T4	STAGE IV	5TH	0	LIVING	6.01637	24	Postive
TCGA-CG-5723	TCGA-CG-5723-01	83	Male		G3	M0	N1	T2	STAGE II	5TH	0	LIVING	105.073	31	Postive
TCGA-CG-5724	TCGA-CG-5724-01	59	Male		G3	M1	N3	T3	STAGE IV	5TH	1	DECEASED	12.0327	40	Postive
TCGA-CG-5725	TCGA-CG-5725-01	72	Male		G3	M0	N0	T2	STAGE I	5TH	1	DECEASED	15.0245	23	Negative
TCGA-CG-5726	TCGA-CG-5726-01	73	Male		G2	M0	N0	T1	STAGE I	5TH	1	DECEASED	28.9641	15	Negative
TCGA-CG-5727	TCGA-CG-5727-01	66	Male		G3	M0	N0	T3	STAGE II	5TH	0	LIVING	79.0676	22	Negative
TCGA-CG-5728	TCGA-CG-5728-01	88	Female		G3	M0	N0	T2	STAGE I	5TH	0	LIVING	65.0952	36	Negative
TCGA-CG-5730	TCGA-CG-5730-01	80	Female		G2	M1	N1	T2	STAGE IV	5TH	0	LIVING	4.01091	15	Postive
TCGA-CG-5732	TCGA-CG-5732-01	66	Male		G2	M0	N3	T2	STAGE IV	5TH	1	DECEASED	69.0403	31	Postive
TCGA-CG-5733	TCGA-CG-5733-01	83	Female		G3	M0	N2	T2	STAGE III	5TH	1	DECEASED	21.0737	32	Postive
TCGA-CG-5734	TCGA-CG-5734-01	68	Male		G3	M0	N1	T3	STAGE III	5TH	1	DECEASED	7.98895	15	Postive
TCGA-D7-5577	TCGA-D7-5577-01	53	Female	White	G2	M0	N3	T2	STAGE III	7TH	1	DECEASED	25.7093	34	Postive
TCGA-D7-5578	TCGA-D7-5578-01	80	Male	White	G3	M0	N2	T3	STAGE III	7TH	0	LIVING	12.6574	19	Postive
TCGA-D7-5579	TCGA-D7-5579-01	74	Male	White	G3	M0	N2	T3	STAGE III	7TH	0	LIVING	20.9094	12	Postive
TCGA-D7-6518	TCGA-D7-6518-01	75	Male	White	G3	M0	N3	T2	STAGE III	7TH	0	LIVING	19.134	20	Postive
TCGA-D7-6519	TCGA-D7-6519-01	64	Female	White	G3	M0	N1	T2	STAGE III	7TH	0	LIVING	20.5477	16	Postive
TCGA-D7-6520	TCGA-D7-6520-01	53	Male	White	G3	M0	N2	T2	STAGE III	6TH	0	LIVING	18.8381	24	Postive
TCGA-D7-6521	TCGA-D7-6521-01	65	Male	White	G3	M0	N2	T2	STAGE III	7TH	0	LIVING	18.5423	17	Postive
TCGA-D7-6522	TCGA-D7-6522-01	58	Male	White	G3	M0	N0	T2	STAGE I	6TH	0	LIVING	18.608	11	Negative
TCGA-D7-6524	TCGA-D7-6524-01	53	Male	White	G3	M0	N1	T2	STAGE II	6TH	0	LIVING	17.8519	16	Postive
TCGA-D7-6525	TCGA-D7-6525-01	58	Male	White	G3	M0	N2	T2	STAGE III	6TH	1	DECEASED	13.3478	9	Postive
TCGA-D7-6526	TCGA-D7-6526-01	67	Female	White	G2	M0	N2	T3	STAGE III	7TH	0	LIVING	17.1943	19	Postive
TCGA-D7-6527	TCGA-D7-6527-01	62	Male	White	G2	M0	N1	T2	STAGE II	6TH	1	DECEASED	10.2574	14	Postive
TCGA-D7-6528	TCGA-D7-6528-01	70	Female	White	G2	M0	N0	T2	STAGE I	6TH	0	LIVING	15.2218	26	Negative
TCGA-D7-6815	TCGA-D7-6815-01	70	Female	White	G2	M0	N2	T2	STAGE II	7TH	0	LIVING	15.9779	19	Postive
TCGA-D7-6817	TCGA-D7-6817-01	63	Male	White	G3	M0	N3	T2	STAGE III	7TH	0	LIVING	12.7889	31	Postive
TCGA-D7-6818	TCGA-D7-6818-01	53	Male	White	G3	M0	N3	T2	STAGE III	7TH	1	DECEASED	12.3615	22	Postive
TCGA-D7-6820	TCGA-D7-6820-01	64	Male	White	G2	M0	N1	T2	STAGE II	6TH	0	LIVING	11.3095	14	Postive
TCGA-D7-6822	TCGA-D7-6822-01	77	Male	White	G2	M0	N0	T2	STAGE I	7TH	0	LIVING	12.3286	7	Negative
TCGA-D7-8570	TCGA-D7-8570-01	44	Male	White	G3	M0	N3	T3	STAGE III	7TH	0	LIVING	24.723	24	Postive
TCGA-D7-8572	TCGA-D7-8572-01	57	Male	White	G2	M0	N2	T2	STAGE II	7TH	0	LIVING	16.7998	10	Postive
TCGA-D7-8573	TCGA-D7-8573-01	57	Male	White	G3	M0	N0	T3	STAGE II	7TH	0	LIVING	19.4957	20	Negative
TCGA-D7-8574	TCGA-D7-8574-01	72	Male	White	G3	M0	N3	T2	STAGE III	7TH	0	LIVING	17.1943	16	Postive
TCGA-D7-8575	TCGA-D7-8575-01	75	Male	White	G3	M0	N2	T3	STAGE III	7TH	1	DECEASED	18.2135	15	Postive
TCGA-D7-8576	TCGA-D7-8576-01	54	Female	White	G3	M0	N3	T3	STAGE III	7TH	1	DECEASED	14.6629	15	Postive
TCGA-D7-8578	TCGA-D7-8578-01	72	Male	White	G2	M0	N0	T2	STAGE I	7TH	0	LIVING	21.1395	3	Negative
TCGA-D7-8579	TCGA-D7-8579-01	66	Female	White	G2	M0	N2	T2	STAGE II	7TH	0	LIVING	20.9094	14	Postive
TCGA-D7-A4YT	TCGA-D7-A4YT-01	56	Male	White	G2	M0	N3	T2	STAGE III	7TH	0	LIVING	14.2683	14	Postive
TCGA-D7-A4YU	TCGA-D7-A4YU-01	73	Male	White	G3	M0	N3	T3	STAGE III	7TH	0	LIVING	16.4382	25	Postive
TCGA-D7-A4YV	TCGA-D7-A4YV-01	69	Female	White	G3	M0	N1	T3	STAGE II	7TH	1	DECEASED	5.91774	8	Postive
TCGA-D7-A4YX	TCGA-D7-A4YX-01	63	Male	White	G3	M0	N1	T3	STAGE II	7TH	0	LIVING	36.427	19	Postive
TCGA-D7-A4YY	TCGA-D7-A4YY-01	61	Male	White	G3	M0	N3	T3	STAGE III	7TH	0	LIVING	13.7752	22	Postive
TCGA-D7-A4Z0	TCGA-D7-A4Z0-01	60	Female	White	G3	M0	N2	T2	STAGE II	7TH	0	LIVING	14.7615	10	Postive
TCGA-D7-A6ET	TCGA-D7-A6ET-01	76	Male	White	G2	M0	N3	T3	STAGE III	7TH	0	LIVING	26.4326	34	Postive
TCGA-D7-A6EV	TCGA-D7-A6EV-01	71	Female	White	G3	M0	N2	T2	STAGE II	7TH	0	LIVING	11.2437	17	Postive
TCGA-D7-A6EX	TCGA-D7-A6EX-01	72	Female	White	G3	M0	N2	T3	STAGE III	7TH	0	LIVING	11.3095	10	Postive
TCGA-D7-A6EY	TCGA-D7-A6EY-01	72	Female	White	G3	M0	N3	T3	STAGE III	7TH	1	DECEASED	11.441	18	Postive
TCGA-D7-A6EZ	TCGA-D7-A6EZ-01	66	Male	White	G3	M0	N2	T3	STAGE III	7TH	1	DECEASED	20.3176	17	Postive
TCGA-D7-A6F0	TCGA-D7-A6F0-01	79	Female	White	G3	M0	N0	T2	STAGE I	7TH	0	LIVING	22.2902	17	Negative
TCGA-D7-A6F2	TCGA-D7-A6F2-01	62	Male	White	G3	M0	N0	T2	STAGE I	7TH	0	LIVING	15.6491	10	Negative
TCGA-D7-A747	TCGA-D7-A747-01	57	Male	White	G3	M0	N1	T3	STAGE II	7TH	1	DECEASED	8.38347	8	Negative
TCGA-D7-A748	TCGA-D7-A748-01	41	Female	White	G3	M1	N3	T4	STAGE IV	7TH	1	DECEASED	4.33968	16	Postive
TCGA-D7-A74A	TCGA-D7-A74A-01	61	Female	White	G2	M0	N2	T3	STAGE III	7TH	0	LIVING	19.9559	11	Postive
TCGA-D7-A74B	TCGA-D7-A74B-01	52	Female	White	G3	M0	N3	T3	STAGE III	7TH	1	DECEASED	7.13417	22	Postive
TCGA-EQ-8122	TCGA-EQ-8122-01	71	Female	White	G3	MX	N1	T3	STAGE II	7TH	1	DECEASED	7.98895	19	Postive
TCGA-EQ-A4SO	TCGA-EQ-A4SO-01	70	Male	White	G2	MX	N1	T4	STAGE III	7TH	0	LIVING	16.2409	20	Postive
TCGA-F1-6177	TCGA-F1-6177-01	90	Male	Black or African American	G2	MX	N1	T1	STAGE I	6TH	0	LIVING	6.57527	7	Postive
TCGA-F1-6874	TCGA-F1-6874-01	79	Male	White	G3	M0	N0	T2	STAGE I	7TH	0	LIVING	14.4656	38	Negative
TCGA-F1-6875	TCGA-F1-6875-01	79	Male	Black or African American	G2	M0	N0	T2	STAGE I	4TH	1	DECEASED	72.2293	17	Negative
TCGA-F1-A448	TCGA-F1-A448-01	70	Male	White	G3	M0	N3	T3	STAGE III	7TH	0	LIVING	21.271	61	Postive
TCGA-F1-A72C	TCGA-F1-A72C-01	68	Male	Asian	G2	M0	N0	T3	STAGE II	7TH	0	LIVING	11.3752	13	Negative
TCGA-FP-7735	TCGA-FP-7735-01	77	Male	Black or African American	G2	MX	N0	T2	STAGE I	7TH	1	DECEASED	3.48489	18	Negative
TCGA-FP-7829	TCGA-FP-7829-01	69	Male	White	G2	M0	N1	T3	STAGE II	7TH	0	LIVING	19.5286	17	Postive
TCGA-FP-7916	TCGA-FP-7916-01	77	Male	Asian	G3	MX	N3	T4	STAGE III	7TH	1	DECEASED	14.0711	20	Postive
TCGA-FP-7998	TCGA-FP-7998-01	77	Male	White	G3	MX	N3	T4	STAGE III	7TH	0	LIVING	22.2902	30	Postive
TCGA-FP-8099	TCGA-FP-8099-01	79	Male	White	G2	MX	N0	T3	STAGE II	7TH	0	LIVING	17.0628	13	Negative
TCGA-FP-8209	TCGA-FP-8209-01	49	Male	White	G3	M0	N0	T2	STAGE I	6TH	1	DECEASED	59.5391	5	Negative
TCGA-FP-8210	TCGA-FP-8210-01	48	Male	Asian	G3	M0	N1	T3	STAGE III	6TH	1	DECEASED	5.03008	23	Postive
TCGA-FP-8211	TCGA-FP-8211-01	62	Male	White	G2	MX	N1	T3	STAGE II	7TH	0	LIVING	13.5779	7	Postive
TCGA-FP-A4BE	TCGA-FP-A4BE-01	55	Male	Black or African American	G3	M0	N0	T3	STAGE II	7TH	0	LIVING	11.0793	27	Negative
TCGA-FP-A4BF	TCGA-FP-A4BF-01	68	Male	White	G3	M0	N2	T3	STAGE III	7TH	1	DECEASED	5.52323	15	Postive
TCGA-FP-A9TM	TCGA-FP-A9TM-01	77	Male	White	G2	M0	N1	T1	STAGE II	7TH	0	LIVING	6.21363	26	Postive
TCGA-HF-7132	TCGA-HF-7132-01	66	Male		G2	M0	N1	T2	STAGE II	6TH	0	LIVING	77.2923	8	Postive
TCGA-HF-7133	TCGA-HF-7133-01	66	Female		G2	M0	N3	T2	STAGE IV	6TH	0	LIVING	63.0568	53	Postive
TCGA-HF-7134	TCGA-HF-7134-01	66	Male		G2	M0	N0	T1	STAGE I	6TH	0	LIVING	52.2076	25	Negative
TCGA-HF-A5NB	TCGA-HF-A5NB-01	75	Female		G3	M0	N3	T4	STAGE III	7TH	0	LIVING	30.5093	26	Postive
TCGA-HJ-7597	TCGA-HJ-7597-01	71	Female	White	G3	MX	N0	T2	STAGE I	6TH	1	DECEASED	26.4655	37	Negative
TCGA-HU-8238	TCGA-HU-8238-01	56	Male	Asian	G2	M0	N2	T3		7TH	0	LIVING	1.51231	46	Postive
TCGA-HU-8243	TCGA-HU-8243-01	66	Male	Asian	G2	M0	N3	T4	STAGE III	7TH	1	DECEASED	5.91774	81	Postive
TCGA-HU-8244	TCGA-HU-8244-01	77	Female	Asian	G1	M0	N0	T1	STAGE I	7TH	0	LIVING	24.3943	32	Negative
TCGA-HU-8245	TCGA-HU-8245-01	72	Male	Asian	G3	M0	N0	T3	STAGE II	7TH	0	LIVING	18.1477	60	Negative
TCGA-HU-8249	TCGA-HU-8249-01	76	Male	Asian	G2	M0	N2	T3	STAGE III	7TH	0	LIVING	28.9641	99	Postive
TCGA-HU-8602	TCGA-HU-8602-01	58	Female	Asian	G3	M0	N0	T4	STAGE II	7TH	0	LIVING	22.323	61	Negative
TCGA-HU-8604	TCGA-HU-8604-01	82	Female	Asian	G2	M0	N0	T3	STAGE II	7TH	0	LIVING	22.8162	27	Negative
TCGA-HU-8608	TCGA-HU-8608-01	70	Male	Asian	G3	M0	N2	T4	STAGE III	7TH	0	LIVING	21.0737	64	Postive
TCGA-HU-A4G2	TCGA-HU-A4G2-01	45	Male	Asian	G3	M0	N1	T3	STAGE II	7TH	0	LIVING	24.2956	63	Postive
TCGA-HU-A4G3	TCGA-HU-A4G3-01	54	Male	Asian	G2	M0	N2	T2	STAGE II	7TH	0	LIVING	5.58898	53	Postive
TCGA-HU-A4G6	TCGA-HU-A4G6-01	74	Male	Asian	G3	M0	N0	T1	STAGE I	7TH	0	LIVING	24.2627	53	Negative
TCGA-HU-A4G8	TCGA-HU-A4G8-01	71	Female	Asian	G3	M0	N1	T3	STAGE II	7TH	0	LIVING	22.6847	64	Postive
TCGA-HU-A4G9	TCGA-HU-A4G9-01	67	Female	Asian	G2	M0	N0	T1	STAGE I	7TH	0	LIVING	24.197	42	Negative
TCGA-HU-A4GC	TCGA-HU-A4GC-01	74	Male	Asian	G3	M0	N2	T4	STAGE III	7TH	0	LIVING	3.25476	29	Postive
TCGA-HU-A4GD	TCGA-HU-A4GD-01	56	Male	Asian	G3	M0	N1	T3	STAGE II	7TH	0	LIVING	22.7504	40	Postive
TCGA-HU-A4GF	TCGA-HU-A4GF-01	69	Male	Asian	G2	M0	N0	T3	STAGE II	7TH	0	LIVING	25.8079	81	Negative
TCGA-HU-A4GH	TCGA-HU-A4GH-01	75	Male	Asian	G2	M0	N0	T1	STAGE I	7TH	0	LIVING	11.7697	39	Negative
TCGA-HU-A4GJ	TCGA-HU-A4GJ-01	60	Female	Asian	G3	M0	N3	T4	STAGE III	7TH	0	LIVING	21.3696	51	Postive
TCGA-HU-A4GN	TCGA-HU-A4GN-01	61	Male	Asian	G2	M0	N1	T2	STAGE II	7TH	0	LIVING	29.9832	47	Postive
TCGA-HU-A4GP	TCGA-HU-A4GP-01	62	Female	Asian	G2	M0	N1	T2	STAGE II	7TH	0	LIVING	8.97524	63	Postive
TCGA-HU-A4GT	TCGA-HU-A4GT-01	71	Female	Asian	G3	M0	N0	T3	STAGE II	7TH	0	LIVING	6.50952	81	Negative
TCGA-HU-A4GU	TCGA-HU-A4GU-01	73	Male	Asian	G3	M0	N1	T3	STAGE II	7TH	0	LIVING	6.57527	48	Postive
TCGA-HU-A4GX	TCGA-HU-A4GX-01	70	Female	Asian	G3	M0	N2	T4	STAGE III	7TH	0	LIVING	20.2518	71	Postive
TCGA-HU-A4H0	TCGA-HU-A4H0-01	72	Male	Asian	G3	M0	N3	T4	STAGE III	7TH	0	LIVING	2.10409	89	Postive
TCGA-HU-A4H2	TCGA-HU-A4H2-01	58	Female	Asian	G2	M0	N3	T3	STAGE III	7TH	0	LIVING	12.9533	65	Postive
TCGA-HU-A4H3	TCGA-HU-A4H3-01	56	Female	Asian	G3	M0	N3	T4	STAGE III	7TH	0	LIVING	28.9969	36	Postive
TCGA-HU-A4H4	TCGA-HU-A4H4-01	53	Female	Asian	G3	M0	N2	T2	STAGE II	7TH	0	LIVING	23.8354	21	Postive
TCGA-HU-A4H5	TCGA-HU-A4H5-01	71	Male	Asian	GX	M0	N0	T2	STAGE I	7TH	0	LIVING	23.8025	73	Negative
TCGA-HU-A4H6	TCGA-HU-A4H6-01	72	Female	Asian	G2	M0	N2	T3	STAGE III	7TH	0	LIVING	21.1724	86	Postive
TCGA-HU-A4H8	TCGA-HU-A4H8-01	77	Male	Asian	G2	M0	N1	T1	STAGE I	7TH	0	LIVING	14.0711	62	Postive
TCGA-HU-A4HB	TCGA-HU-A4HB-01	68	Male	Asian	G3	M0	N2	T2	STAGE II	7TH	1	DECEASED	15.682	43	Postive
TCGA-HU-A4HD	TCGA-HU-A4HD-01	73	Male	Asian	G2	M0	N2	T3	STAGE III	7TH	0	LIVING	33.4024	56	Postive
TCGA-IN-7806	TCGA-IN-7806-01	50	Male	White	G3	M0	N1	T3	STAGE II	7TH	0	LIVING	36.3612	17	Postive
TCGA-IN-7808	TCGA-IN-7808-01	59	Male	White	G3	M1	N3	T3		7TH	1	DECEASED	3.45202	24	Postive
TCGA-IN-8462	TCGA-IN-8462-01	80	Male	White	G2	M0	N1	T2	STAGE II	7TH	0	LIVING	18.8053	6	Postive
TCGA-IN-8663	TCGA-IN-8663-01	68	Male	White	G3	M0	N2	T2	STAGE II	7TH	1	DECEASED	3.38626	14	Postive
TCGA-IN-A6RI	TCGA-IN-A6RI-01	45	Male	White	G2	M0	N0	T1	STAGE I	7TH	0	LIVING	18.3779	13	Negative
TCGA-IN-A6RJ	TCGA-IN-A6RJ-01	64	Male	White	G3	M0	N0	T1	STAGE I	7TH	0	LIVING	12.4601	24	Negative
TCGA-IN-A6RL	TCGA-IN-A6RL-01	84	Male	White	G2	M0	N1	T2	STAGE III	7TH	1	DECEASED	13.3478	29	Postive
TCGA-IN-A6RN	TCGA-IN-A6RN-01	72	Female	White	G2	M0	N2	T1	STAGE II	7TH	0	LIVING	19.5286	30	Postive
TCGA-IN-A6RP	TCGA-IN-A6RP-01	63	Male	White	G3	M0	N3	T1	STAGE III	7TH	0	LIVING	6.44376	28	Postive
TCGA-IN-A6RR	TCGA-IN-A6RR-01	84	Male	White	G3	M0	N1	T3	STAGE III	7TH	1	DECEASED	6.73965	45	Postive
TCGA-IN-A6RS	TCGA-IN-A6RS-01	76	Male	White	G2	M0	N0	T1	STAGE I	7TH	0	LIVING	12.5916	27	Negative
TCGA-IN-A7NR	TCGA-IN-A7NR-01	64	Female	White	G3	M1	N3	T3	STAGE IV	7TH	0	LIVING	6.50952	17	Postive
TCGA-IN-A7NT	TCGA-IN-A7NT-01	73	Female	White	G3	M0	N1	T3	STAGE II	7TH	0	LIVING	10.6191	35	Postive
TCGA-IN-A7NU	TCGA-IN-A7NU-01	69	Male	White	G3	M0	N3	T3	STAGE III	7TH	0	LIVING	11.704	12	Postive
TCGA-IN-AB1V	TCGA-IN-AB1V-01	63	Male	White	G2	M0	N0	T1	STAGE I	7TH	0	LIVING	15.7478	39	Negative
TCGA-IN-AB1X	TCGA-IN-AB1X-01	78	Female	White	G3	M0	N0	T3	STAGE II	7TH	0	LIVING	13.5122	42	Negative
TCGA-IP-7968	TCGA-IP-7968-01	74	Male	White	G2	MX	N2	T3	STAGE III	7TH	0	LIVING	2.53148	49	Postive
TCGA-KB-A6F5	TCGA-KB-A6F5-01	73	Male		G3	M0	N2	T3	STAGE III	7TH	0	LIVING	5.5561	16	Postive
TCGA-KB-A6F7	TCGA-KB-A6F7-01	54	Female		G3	M0	N1	T1	STAGE I	6TH	0	LIVING	63.6157	30	Postive
TCGA-KB-A93G	TCGA-KB-A93G-01	68	Male	White	G1	M0	N0	T2	STAGE I	7TH	0	LIVING	20.1532	32	Negative
TCGA-KB-A93H	TCGA-KB-A93H-01	79	Female	Asian	G1	M0	N1	T3	STAGE II	7TH	0	LIVING	37.6434	23	Postive
TCGA-KB-A93J	TCGA-KB-A93J-01	78	Male	White	G3	M0	N1	T2	STAGE II	6TH	0	LIVING	36.953	35	Postive
TCGA-MX-A5UG	TCGA-MX-A5UG-01	78	Male	Asian	G3	M0	N1	T3	STAGE III	6TH	1	DECEASED	3.71503	14	Postive
TCGA-MX-A5UJ	TCGA-MX-A5UJ-01	86	Female	White	G3	M0	N2	T3	STAGE III	7TH	0	LIVING	19.7258	44	Postive
TCGA-MX-A663	TCGA-MX-A663-01	66	Male	White	G3	M0	N0	T3	STAGE II	7TH	1	DECEASED	9.86291	10	Negative
TCGA-MX-A666	TCGA-MX-A666-01	61	Male	White	G2	MX	NX	T2	STAGE II	7TH	0	LIVING	14.0382	15	Negative
TCGA-R5-A7O7	TCGA-R5-A7O7-01	51	Male	White	G2	M1	N1	T3	STAGE IV	7TH	0	LIVING	45.6653	15	Postive
TCGA-R5-A7ZE	TCGA-R5-A7ZE-01	66	Female	White	G2	M0	N2	T3	STAGE III	7TH	1	DECEASED	18.2135	15	Negative
TCGA-R5-A7ZF	TCGA-R5-A7ZF-01	65	Female	Black or African American	G2	M1	N1	T4	STAGE IV	7TH	1	DECEASED	8.51498	15	Negative
TCGA-R5-A7ZI	TCGA-R5-A7ZI-01	44	Female	White	G3	M1	N1	T4	STAGE IV	6TH	0	LIVING	74.5307	15	Negative
TCGA-R5-A7ZR	TCGA-R5-A7ZR-01	70	Female	Black or African American	G2	M0	NX	T3	STAGE III	6TH	1	DECEASED	6.08213	15	Negative
TCGA-R5-A804	TCGA-R5-A804-01	54	Male	Black or African American	G3	M1	N2	T3	STAGE IV	6TH	1	DECEASED	4.60269	15	Negative
TCGA-R5-A805	TCGA-R5-A805-01	71	Male	White	G3	M0	N2	T3	STAGE III	6TH	1	DECEASED	9.23825	15	Negative
TCGA-RD-A7BS	TCGA-RD-A7BS-01	46	Male	White	G3	M0	N1	T3	STAGE III	6TH	1	DECEASED	11.0465	8	Postive
TCGA-RD-A7BT	TCGA-RD-A7BT-01	66	Male	Native Hawaiian or Other Pacific Islander	G3	M0	N3	T3	STAGE IV	6TH	1	DECEASED	8.6136	56	Postive
TCGA-RD-A7BW	TCGA-RD-A7BW-01	68	Female	White	G3	M0	N0	T2	STAGE I	6TH	1	DECEASED	5.12871	23	Negative
TCGA-RD-A7C1	TCGA-RD-A7C1-01	82	Male	White	G3	M0	N0	T2	STAGE I	6TH	1	DECEASED	16.6683	23	Negative
TCGA-RD-A8MV	TCGA-RD-A8MV-01	56	Male	White	G3	M0	N2	T3	STAGE III	6TH	0	LIVING	122.3	17	Postive
TCGA-RD-A8MW	TCGA-RD-A8MW-01	72	Male	White	G3	M0	N2	T3	STAGE III	6TH	1	DECEASED	37.9064	12	Postive
TCGA-RD-A8N0	TCGA-RD-A8N0-01	53	Female	White	G3	M0	N2	T3	STAGE III	6TH	0	LIVING	40.6352	36	Postive
TCGA-RD-A8N1	TCGA-RD-A8N1-01	70	Male	White	G3	M0	N2	T3	STAGE III	6TH	0	LIVING	115.692	17	Postive
TCGA-RD-A8N2	TCGA-RD-A8N2-01	59	Female	White	G3	M0	N0	T2	STAGE I	6TH	0	LIVING	116.382	23	Negative
TCGA-RD-A8N4	TCGA-RD-A8N4-01	58	Female	White	G3	M0	N1	T3	STAGE III	6TH	0	LIVING	71.3746	7	Postive
TCGA-RD-A8N5	TCGA-RD-A8N5-01	78	Male	White	G2	M0	N1	T3	STAGE III	6TH	1	DECEASED	57.435	21	Postive
TCGA-RD-A8N6	TCGA-RD-A8N6-01	78	Female	White	G3	M0	N2	T2	STAGE III	6TH	1	DECEASED	8.94237	24	Postive
TCGA-RD-A8N9	TCGA-RD-A8N9-01	63	Female	Asian	G3	M0	N1	T2	STAGE II	6TH	0	LIVING	35.6051	4	Postive
TCGA-RD-A8NB	TCGA-RD-A8NB-01	80	Female	White	G3	M0	N1	T3	STAGE III	6TH	1	DECEASED	16.8656	15	Postive
TCGA-SW-A7EA	TCGA-SW-A7EA-01	61	Female	White	GX	M0	N0	T2	STAGE I	7TH	0	LIVING	19.0354	11	Negative
TCGA-SW-A7EB	TCGA-SW-A7EB-01	45	Male	White	G2	M0	N2	T3	STAGE III	7TH	0	LIVING	5.78624	5	Postive
TCGA-VQ-A8DT	TCGA-VQ-A8DT-01	43	Male		G3	M0	N3	T3	STAGE III	7TH	0	LIVING	48.7885	53	Postive
TCGA-VQ-A8DU	TCGA-VQ-A8DU-01	63	Male	White	G2	M0	N2	T3	STAGE III	7TH	1	DECEASED	5.45747	23	Postive
TCGA-VQ-A8DV	TCGA-VQ-A8DV-01	48	Male	White	G2	M0	N0	T2	STAGE I	6TH	1	DECEASED	13.2492	16	Negative
TCGA-VQ-A8DZ	TCGA-VQ-A8DZ-01	70	Male	Black or African American	G3	M1	N3	T4	STAGE IV	7TH	1	DECEASED	13.019	20	Postive
TCGA-VQ-A8E0	TCGA-VQ-A8E0-01	68	Male	Black or African American	G3	M0	N2	T3	STAGE III	7TH	1	DECEASED	18.4765	23	Postive
TCGA-VQ-A8E2	TCGA-VQ-A8E2-01	57	Male	Asian	G2	M0	N2	T3	STAGE III	6TH	0	LIVING	43.3639	29	Postive
TCGA-VQ-A8E3	TCGA-VQ-A8E3-01	79	Male	White	G3	M0	N0	T3	STAGE II	7TH	1	DECEASED	21.7313	20	Negative
TCGA-VQ-A8E7	TCGA-VQ-A8E7-01	59	Male	White	G2	M1	N1	T3	STAGE IV	7TH	0	LIVING	37.4133	23	Postive
TCGA-VQ-A8P2	TCGA-VQ-A8P2-01	68	Male	White	G2	M0	N1	T4	STAGE III	7TH	0	LIVING	38.1366	16	Postive
TCGA-VQ-A8P3	TCGA-VQ-A8P3-01	72	Male	White	G2	M0	N1	T4	STAGE III	7TH	0	LIVING	37.216	14	Postive
TCGA-VQ-A8P5	TCGA-VQ-A8P5-01	67	Male	White	G3	M0	N0	T3	STAGE II	7TH	1	DECEASED	7.72594	34	Negative
TCGA-VQ-A8P8	TCGA-VQ-A8P8-01	72	Female	Black or African American	G2	M0	N0	T4	STAGE II	7TH	0	LIVING	30.9695	19	Negative
TCGA-VQ-A8PB	TCGA-VQ-A8PB-01	65	Female	White	G2	M0	N0	T3	STAGE II	6TH	1	DECEASED	34.29	47	Negative
TCGA-VQ-A8PC	TCGA-VQ-A8PC-01	65	Male	White	G3	M0	N1	T3	STAGE III	6TH	1	DECEASED	46.257	15	Postive
TCGA-VQ-A8PD	TCGA-VQ-A8PD-01	69	Male	White	G2	M0	N3	T4	STAGE III	7TH	1	DECEASED	16.3067	28	Postive
TCGA-VQ-A8PE	TCGA-VQ-A8PE-01	78	Male	White	G3	M0	N3	T3	STAGE III	7TH	1	DECEASED	22.1915	36	Postive
TCGA-VQ-A8PF	TCGA-VQ-A8PF-01	76	Male		G3	M0	N3	T3	STAGE III	7TH	1	DECEASED	2.4986	41	Postive
TCGA-VQ-A8PH	TCGA-VQ-A8PH-01	62	Male	White	G2	M0	N3	T3	STAGE III	7TH	1	DECEASED	12.7889	33	Postive
TCGA-VQ-A8PJ	TCGA-VQ-A8PJ-01	53	Male		GX	M1	N2	T4	STAGE IV	6TH	1	DECEASED	2.69586	24	Postive
TCGA-VQ-A8PK	TCGA-VQ-A8PK-01	58	Male	White	G2	M0	N3	T3	STAGE III	7TH	1	DECEASED	17.8519	32	Postive
TCGA-VQ-A8PM	TCGA-VQ-A8PM-01	56	Male	White	G3	M0	N3	T4	STAGE IV	6TH	1	DECEASED	1.87395	81	Postive
TCGA-VQ-A8PO	TCGA-VQ-A8PO-01	74	Male	White	G3	M0	N0	T4	STAGE II	7TH	1	DECEASED	9.27113	26	Negative
TCGA-VQ-A8PP	TCGA-VQ-A8PP-01	76	Male		G2	M0	N1	T4	STAGE IV	6TH	1	DECEASED	23.408	19	Postive
TCGA-VQ-A8PQ	TCGA-VQ-A8PQ-01	50	Female	White	G2	M1	N1	T4	STAGE IV	6TH	1	DECEASED	15.6491	12	Postive
TCGA-VQ-A8PS	TCGA-VQ-A8PS-01	76	Male	White	G2	M0	N1	T3	STAGE III	6TH	1	DECEASED	13.3478	11	Postive
TCGA-VQ-A8PT	TCGA-VQ-A8PT-01	65	Male	White	G3	M0	N0	T4	STAGE III	7TH	0	LIVING	29.5887	38	Negative
TCGA-VQ-A8PU	TCGA-VQ-A8PU-01	72	Female	White	G3	M0	N1	T4	STAGE III	7TH	1	DECEASED	27.3531	9	Postive
TCGA-VQ-A8PX	TCGA-VQ-A8PX-01	51	Male		G2	M0	N0	T1	STAGE I	6TH	0	LIVING	64.5692	24	Negative
TCGA-VQ-A8PY	TCGA-VQ-A8PY-01	47	Female	White	G2	M0	N2	T3	STAGE III	6TH	1	DECEASED	14.3341	43	Postive
TCGA-VQ-A8PZ	TCGA-VQ-A8PZ-01	56	Female	White	G3	M0	N0	T3	STAGE II	6TH	0	LIVING	73.4129	68	Negative
TCGA-VQ-A91A	TCGA-VQ-A91A-01	67	Male	White	G1	M0	N3	T3	STAGE III	7TH	0	LIVING	39.4516	29	Postive
TCGA-VQ-A91D	TCGA-VQ-A91D-01	70	Male	White	G2	M0	N2	T4	STAGE III	7TH	1	DECEASED	11.704	33	Postive
TCGA-VQ-A91E	TCGA-VQ-A91E-01	67	Female	White	G3	M0	N0	T4	STAGE III	7TH	0	LIVING	21.8299	29	Negative
TCGA-VQ-A91K	TCGA-VQ-A91K-01	69	Male	White	G2	M0	N1	T3	STAGE III	6TH	0	LIVING	61.2158	31	Postive
TCGA-VQ-A91N	TCGA-VQ-A91N-01	59	Female		G2	M0	N3	T4	STAGE IV	6TH	1	DECEASED	18.7395	32	Postive
TCGA-VQ-A91Q	TCGA-VQ-A91Q-01	61	Male		G3	M0	N3	T3	STAGE IV	6TH	1	DECEASED	20.8107	28	Postive
TCGA-VQ-A91S	TCGA-VQ-A91S-01	63	Male	Black or African American	GX	M0	N1	T4	STAGE III	7TH	0	LIVING	32.8764	32	Postive
TCGA-VQ-A91U	TCGA-VQ-A91U-01	78	Male	Asian	G2	M0	N1	T3	STAGE III	6TH	1	DECEASED	1.70957	24	Postive
TCGA-VQ-A91V	TCGA-VQ-A91V-01	58	Male		G2	M0	N2	T3	STAGE III	7TH	0	LIVING	42.6406	10	Postive
TCGA-VQ-A91W	TCGA-VQ-A91W-01	30	Male	White	G2	M0	N1	T3	STAGE III	6TH	0	LIVING	60.8541	25	Postive
TCGA-VQ-A91X	TCGA-VQ-A91X-01	74	Male	White	G3	M0	N2	T3	STAGE III	6TH	1	DECEASED	9.50127	34	Postive
TCGA-VQ-A91Y	TCGA-VQ-A91Y-01	67	Male	White	G3	M0	N3	T4	STAGE III	6TH	1	DECEASED	9.7314	60	Postive
TCGA-VQ-A91Z	TCGA-VQ-A91Z-01	67	Female	White	G2	M0	N1	T3	STAGE III	6TH	0	LIVING	55.561	19	Postive
TCGA-VQ-A922	TCGA-VQ-A922-01	70	Male		G2	M0	N1	T4	STAGE IV	6TH	1	DECEASED	9.041	16	Postive
TCGA-VQ-A923	TCGA-VQ-A923-01	90	Male	White	G3	M0	N1	T3	STAGE III	6TH	1	DECEASED	2.00546	12	Postive
TCGA-VQ-A924	TCGA-VQ-A924-01	69	Male		G2	M0	N0	T3	STAGE II	6TH	1	DECEASED	55.4295	27	Negative
TCGA-VQ-A925	TCGA-VQ-A925-01	66	Male	White	G2	M0	N2	T3	STAGE III	7TH	1	DECEASED	4.53694	6	Postive
TCGA-VQ-A927	TCGA-VQ-A927-01	81	Male	White	G1	M0	N3	T3	STAGE III	7TH	1	DECEASED	6.57527	27	Postive
TCGA-VQ-A928	TCGA-VQ-A928-01	49	Male	White	G2	M0	N3	T3	STAGE IV	6TH	1	DECEASED	5.72049	81	Postive
TCGA-VQ-A92D	TCGA-VQ-A92D-01	67	Male	White	G2	M0	N0	T2	STAGE I	6TH	0	LIVING	66.8047	28	Negative
TCGA-VQ-A94O	TCGA-VQ-A94O-01	74	Male	Black or African American	G2	M0	N3	T4	STAGE III	7TH	1	DECEASED	21.0409	67	Postive
TCGA-VQ-A94P	TCGA-VQ-A94P-01	57	Male	White	GX	MX	NX	T4	STAGE IV	7TH	1	DECEASED	2.66298	15	Postive
TCGA-VQ-A94R	TCGA-VQ-A94R-01	63	Male	White	G2	M0	N2	T4	STAGE IV	7TH	1	DECEASED	42.542	32	Postive
TCGA-VQ-A94T	TCGA-VQ-A94T-01	73	Male		G3	M0	N2	T3	STAGE III	6TH	1	DECEASED	11.2437	33	Postive
TCGA-VQ-A94U	TCGA-VQ-A94U-01	70	Male	White	G3	M0	N0	T4	STAGE II	7TH	0	LIVING	26.9257	40	Negative
TCGA-VQ-AA64	TCGA-VQ-AA64-01	68	Male	White	G2	M0	N2	T3	STAGE III	7TH	1	DECEASED	18.4108	34	Postive
TCGA-VQ-AA68	TCGA-VQ-AA68-01	52	Female	White	G2	M0	N3	T4	STAGE III	7TH	0	LIVING	43.6598	27	Postive
TCGA-VQ-AA69	TCGA-VQ-AA69-01	35	Male	White	G2	M0	N2	T3	STAGE III	7TH	0	LIVING	28.4052	37	Postive
TCGA-VQ-AA6A	TCGA-VQ-AA6A-01	56	Male	White	G2	M0	N3	T4	STAGE III	7TH	0	LIVING	38.9256	26	Postive
TCGA-VQ-AA6B	TCGA-VQ-AA6B-01	48	Male	White	G2	M0	N2	T3	STAGE III	7TH	0	LIVING	32.9421	39	Postive
TCGA-VQ-AA6D	TCGA-VQ-AA6D-01	52	Female		G2	M0	N1	T4	STAGE III	7TH	0	LIVING	17.1286	36	Postive
TCGA-VQ-AA6F	TCGA-VQ-AA6F-01	57	Male	White	G2	M0	N1	T3	STAGE II	7TH	0	LIVING	54.1145	14	Postive
TCGA-VQ-AA6G	TCGA-VQ-AA6G-01	68	Male	White	G2	M0	N0	T3	STAGE II	7TH	1	DECEASED	26.0381	19	Negative
TCGA-VQ-AA6I	TCGA-VQ-AA6I-01	68	Male	White	G3	M0	N3	T3	STAGE III	7TH	1	DECEASED	16.1423	16	Postive
TCGA-VQ-AA6J	TCGA-VQ-AA6J-01	75	Male	Black or African American	G3	M0	N2	T4	STAGE III	7TH	0	LIVING	27.5504	27	Postive
TCGA-VQ-AA6K	TCGA-VQ-AA6K-01	59	Male	White	G3	M0	N3	T4	STAGE III	6TH	1	DECEASED	12.4273	21	Postive
TCGA-ZA-A8F6	TCGA-ZA-A8F6-01	71	Male	White	G2	MX	N0	T2	STAGE I	7TH	0	LIVING	17.2601	7	Negative
