# Supplementary material for: A nomogram model based on the number of examined lymph nodes–related signature to predict prognosis and guide clinical therapy in gastric cancer
Source: Front Immunol. 2022 Nov 2;13:947802. doi: 10.3389/fimmu.2022.947802 (PMC9667298; doi:10.3389/fimmu.2022.947802)
Supplement: Supplementary file 2 [file DataSheet_2.zip]

Archive with 6 entries (5 files):
- Data Sheet 2/Supplementary Image/
- Data Sheet 2/Supplementary Image/FigureS.docx
- Data Sheet 2/Supplementary Image/FigureS12.tiff
- Data Sheet 2/Supplementary Image/FigureS13.tiff
- Data Sheet 2/Supplementary Image/FigureS5.tiff
- Data Sheet 2/Supplementary Image/FigureS6.tiff
